# Supplementary material for: The draft genome of blunt snout bream (Megalobrama amblycephala) reveals the development of intermuscular bone and adaptation to herbivorous diet
Source: Gigascience. 2017 May 23;6(7):1–13. doi: 10.1093/gigascience/gix039 (PMC5570040; doi:10.1093/gigascience/gix039)
Supplement: Additional files [file gix039_Supp.zip]

Archive with 3 entries (3 files):
- 3 Additional file 1 Tables S1 to S17 and Figures S1 to S28.pdf
- 3 Additional file 2 Data note1.xlsx
- 3 Additional file 3 Data note2.xlsx
