# Supplementary material for: The draft genome of blunt snout bream (Megalobrama amblycephala) reveals the development of intermuscular bone and adaptation to herbivorous diet
Source: Gigascience. 2017 May 23;6(7):1–13. doi: 10.1093/gigascience/gix039 (PMC5570040; doi:10.1093/gigascience/gix039)
Supplement: Additional files [file gix039_Supp.zip › 3 Additional file 2 Data note1.xlsx]

## Sheet: Expansion genes
Additional file 2: Expanded genes in the M. amblycephala and C. idellus lineage.
Symbol(from swissprot)	Swissprot_annotation	KEGG_annotation	Trembl_annotation	GO Function	GO Process	GO Component	IPR_annotation
OR5B12	OR5B12 - Olfactory receptor 5B12	OLFR - olfactory receptor	or111-1 - Odorant receptor 2.6	GO:0004984//olfactory receptor activity;	GO:0007186//G-protein coupled receptor protein signaling pathway;	GO:0016021//integral to membrane;	IPR000276//GPCR, rhodopsin-like, 7TM; IPR000725//Olfactory receptor; IPR017452//GPCR, rhodopsin-like superfamily;
G4	G4 - Ig heavy chain V-III region CAM	IGH - immunoglobulin heavy chain	TFG - Uncharacterized protein	GO:0005515//protein binding;	-	-	IPR003596//Immunoglobulin V-set, subgroup; IPR007110//Immunoglobulin-like; IPR013106//Immunoglobulin V-set;
ENDOD1	ENDOD1 - Endonuclease domain-containing 1 protein	E3.1.30.- - endonuclease	- -	GO:0003676//nucleic acid binding; GO:0016787//hydrolase activity; GO:0046872//metal ion binding;	-	-	IPR001604//DNA/RNA non-specific endonuclease; IPR020821//Extracellular Endonuclease, subunit A;
Tmprss6	Tmprss6 - Transmembrane protease serine 6	PRSS - trypsin	- -	GO:0004252//serine-type endopeptidase activity;	GO:0006508//proteolysis;	-	IPR001254//Peptidase S1/S6, chymotrypsin/Hap; IPR001314//Peptidase S1A, chymotrypsin-type;
Olfr1	Olfr1 - Olfactory receptor 1	OLFR - olfactory receptor	or104-1 - Odorant receptor	GO:0004984//olfactory receptor activity;	GO:0007186//G-protein coupled receptor protein signaling pathway;	GO:0016021//integral to membrane;	IPR000276//GPCR, rhodopsin-like, 7TM; IPR000725//Olfactory receptor; IPR017452//GPCR, rhodopsin-like superfamily;
DYN2	DYN2 - Dynein 8 kDa light chain, flagellar outer arm	DYNLL - dynein light chain LC8-type	- -	-	GO:0007017//microtubule-based process;	GO:0005875//microtubule associated complex;	IPR001372//Dynein light chain, type 1/2;
G4	G4 - Ig heavy chain V-I region HG3	IGH - immunoglobulin heavy chain	ighm - Ighm protein	GO:0005515//protein binding;	-	-	IPR003596//Immunoglobulin V-set, subgroup; IPR003599//Immunoglobulin subtype; IPR007110//Immunoglobulin-like; IPR013106//Immunoglobulin V-set;
Vwa5a	Vwa5a - von Willebrand factor A domain-containing protein 5A	eIF-4F, EIF4G - translation initiation factor eIF-4F	FP102808.1 - Uncharacterized protein	GO:0005515//protein binding;	-	-	IPR002035//von Willebrand factor, type A;
MR1	MR1 - Major histocompatibility complex class I-related gene protein	MHC1 - major histocompatibility complex, class I	-	-	-	-	-
CLEC17A	CLEC17A - C-type lectin domain family 17, member A	CD209 - CD209 antigen	- -	GO:0005488//binding;	-	-	IPR001304//C-type lectin;
CLEC4M	CLEC4M - C-type lectin domain family 4 member M	ASGR1 - asialoglycoprotein receptor 1	cd209 - Uncharacterized protein	GO:0005488//binding;	-	-	IPR001304//C-type lectin;
G4	G4 - Ig heavy chain V-III region CAM	IGH - immunoglobulin heavy chain	SOX5 - Uncharacterized protein (Fragment)	GO:0005515//protein binding;	-	-	IPR003596//Immunoglobulin V-set, subgroup; IPR007110//Immunoglobulin-like; IPR013106//Immunoglobulin V-set;
GIMAP7	GIMAP7 - GTPase IMAP family member 7	-	- -	GO:0005525//GTP binding;	-	-	IPR006703//AIG1;
Mrc2	Mrc2 - C-type mannose receptor 2	MRC - mannose receptor, C type	- -	GO:0005488//binding;	-	-	IPR001304//C-type lectin;
CLEC4M	CLEC4M - C-type lectin domain family 4 member M	CD209 - CD209 antigen	PFKP (2 of 3) - Uncharacterized protein (Fragment)	GO:0003723//RNA binding; GO:0003964//RNA-directed DNA polymerase activity;	GO:0006278//RNA-dependent DNA replication;	-	IPR000477//Reverse transcriptase;
TCRA	TCRA - T-cell receptor alpha chain V region 2B4	VPREB - pre-B lymphocyte gene	RNF44 - Uncharacterized protein	GO:0005515//protein binding;	-	-	IPR003596//Immunoglobulin V-set, subgroup; IPR007110//Immunoglobulin-like; IPR013106//Immunoglobulin V-set;
Prf1	Prf1 - Perforin-1	PRF1 - perforin 1	- -	GO:0005515//protein binding;	-	-	IPR000008//C2 calcium-dependent membrane targeting; IPR018029//C2 membrane targeting protein; IPR020477//C2 domain;
Btnl2	Btnl2 - Butyrophilin-like protein 2	BTN - butyrophilin	- -	GO:0005515//protein binding;	-	-	IPR003596//Immunoglobulin V-set, subgroup; IPR003599//Immunoglobulin subtype; IPR007110//Immunoglobulin-like; IPR013106//Immunoglobulin V-set;
Tmprss2	Tmprss2 - Transmembrane protease serine 2	PRSS - trypsin	- -	GO:0004252//serine-type endopeptidase activity;	GO:0006508//proteolysis;	-	IPR001254//Peptidase S1/S6, chymotrypsin/Hap; IPR001314//Peptidase S1A, chymotrypsin-type;
H2-Q8	H2-Q8 - DLA class I histocompatibility antigen, A9/A9 alpha chain	CD1 - CD1 antigen	- -	GO:0005515//protein binding;	-	-	IPR003597//Immunoglobulin C1-set; IPR007110//Immunoglobulin-like;
Gvin1	Gvin1 - Interferon-induced very large GTPase 1	CARD6 - caspase recruitment domain-containing protein 6	pde4a - Uncharacterized protein	-	-	-	-
Rnh1	Rnh1 - Ribonuclease inhibitor	NLRP3, PYPAF1 - NACHT, LRR and PYD domains-containing protein 3	CABZ01066439.2 - Uncharacterized protein	GO:0005515//protein binding;	-	-	IPR001611//Leucine-rich repeat; IPR003590//Leucine-rich repeat, ribonuclease inhibitor subtype; IPR006553//Leucine-rich repeat, cysteine-containing subtype;
NLRC3	NLRC3 - Protein NLRC3	NLRP3, PYPAF1 - NACHT, LRR and PYD domains-containing protein 3	- -	GO:0005515//protein binding;	-	-	IPR001611//Leucine-rich repeat; IPR001870//B30.2/SPRY domain; IPR003590//Leucine-rich repeat, ribonuclease inhibitor subtype; IPR003877//SPla/RYanodine receptor SPRY; IPR003879//Butyrophylin-like; IPR006574//SPRY-associated; IPR018355//SPla/RYanodine receptor subgroup;
OR10G4	OR10G4 - Olfactory receptor 10G4	OLFR - olfactory receptor	or106-1 - Odorant receptor	GO:0004984//olfactory receptor activity;	GO:0007186//G-protein coupled receptor protein signaling pathway;	GO:0016021//integral to membrane;	IPR000276//GPCR, rhodopsin-like, 7TM; IPR000725//Olfactory receptor; IPR017452//GPCR, rhodopsin-like superfamily;
H2-K1	H2-K1 - Class I histocompatibility antigen, F10 alpha chain	MHC1 - major histocompatibility complex, class I	- -	GO:0005515//protein binding;	GO:0006955//immune response; GO:0019882//antigen processing and presentation;	GO:0016020//membrane; GO:0042612//MHC class I protein complex;	IPR001039//MHC class I, alpha chain, alpha1/alpha2; IPR003597//Immunoglobulin C1-set; IPR007110//Immunoglobulin-like;
Olr1361	Olr1361 - Olfactory receptor 1361	OLFR - olfactory receptor	OR9 - Odorant receptor 9	GO:0004984//olfactory receptor activity;	GO:0007186//G-protein coupled receptor protein signaling pathway;	GO:0016021//integral to membrane;	IPR000276//GPCR, rhodopsin-like, 7TM; IPR000725//Olfactory receptor; IPR017452//GPCR, rhodopsin-like superfamily;
stxB	stxB - Neoverrucotoxin subunit beta	-	- -	GO:0005515//protein binding;	-	-	IPR003961//Fibronectin, type III;
COL10A1	COL10A1 - Collagen alpha-1(X) chain	-	- -	-	-	-	IPR001073//Complement C1q protein;
MR1	MR1 - Major histocompatibility complex class I-related gene protein	MHC1 - major histocompatibility complex, class I	- -	GO:0005515//protein binding;	-	-	IPR003597//Immunoglobulin C1-set; IPR007110//Immunoglobulin-like;
OR52K1	OR52K1 - Olfactory receptor 52K1	OLFR - olfactory receptor	pbrm1l - Uncharacterized protein (Fragment)	GO:0004984//olfactory receptor activity;	GO:0007186//G-protein coupled receptor protein signaling pathway;	GO:0016021//integral to membrane;	IPR000276//GPCR, rhodopsin-like, 7TM; IPR000725//Olfactory receptor; IPR017452//GPCR, rhodopsin-like superfamily;
OR1M1	OR1M1 - Olfactory receptor 1M1	OLFR - olfactory receptor	or111-6 - Odorant receptor 2.5	GO:0004984//olfactory receptor activity;	GO:0007186//G-protein coupled receptor protein signaling pathway;	GO:0016021//integral to membrane;	IPR000276//GPCR, rhodopsin-like, 7TM; IPR000725//Olfactory receptor; IPR017452//GPCR, rhodopsin-like superfamily;
Olfr1038	Olfr1038 - Olfactory receptor 1038	OLFR - olfactory receptor	or108-3 - Uncharacterized protein	GO:0004984//olfactory receptor activity;	GO:0007186//G-protein coupled receptor protein signaling pathway;	GO:0016021//integral to membrane;	IPR000276//GPCR, rhodopsin-like, 7TM; IPR000725//Olfactory receptor; IPR017452//GPCR, rhodopsin-like superfamily;
Igll1	Igll1 - Immunoglobulin lambda-like polypeptide 1	IGLL1, IGLL - immunoglobulin lambda-like polypeptide 1	pnn - Uncharacterized protein (Fragment)	GO:0005515//protein binding;	-	-	IPR003597//Immunoglobulin C1-set; IPR007110//Immunoglobulin-like;
stxA	stxA - Stonustoxin subunit alpha	-	- -	-	-	-	-
Prf1	Prf1 - Perforin-1	PRF1 - perforin 1	- -	GO:0005515//protein binding;	-	-	IPR000008//C2 calcium-dependent membrane targeting; IPR018029//C2 membrane targeting protein;
Vpreb2	Vpreb2 - Immunoglobulin omega chain	VPREB - pre-B lymphocyte gene	tanc2 - Putative uncharacterized protein (Fragment)	GO:0005515//protein binding;	-	-	IPR003596//Immunoglobulin V-set, subgroup; IPR007110//Immunoglobulin-like; IPR013106//Immunoglobulin V-set;
C1QL2	C1QL2 - Complement C1q-like protein 2	ACDC - adiponectin	- -	-	-	-	IPR001073//Complement C1q protein;
Cd209c	Cd209c - CD209 antigen-like protein C	CD209 - CD209 antigen	- -	GO:0005488//binding; GO:0005529//sugar binding;	-	-	IPR001304//C-type lectin; IPR002353//Type II antifreeze protein;
H2-K1	H2-K1 - H-2 class I histocompatibility antigen, K-B alpha chain	MHC1 - major histocompatibility complex, class I	caau-ZB - MHC class I protein	GO:0005515//protein binding;	GO:0006955//immune response; GO:0019882//antigen processing and presentation;	GO:0016020//membrane; GO:0042612//MHC class I protein complex;	IPR001039//MHC class I, alpha chain, alpha1/alpha2; IPR003597//Immunoglobulin C1-set; IPR007110//Immunoglobulin-like;
GIMAP8	GIMAP8 - GTPase IMAP family member 8	HMG2L1 - high mobility group protein 2-like 1	greb1 - Uncharacterized protein (Fragment)	GO:0005525//GTP binding;	-	-	IPR006703//AIG1;
V-TCR	V-TCR - T-cell receptor beta chain T17T-22	IGLL1, IGLL - immunoglobulin lambda-like polypeptide 1	- -	GO:0005515//protein binding;	-	-	IPR003596//Immunoglobulin V-set, subgroup; IPR003597//Immunoglobulin C1-set; IPR003599//Immunoglobulin subtype; IPR007110//Immunoglobulin-like; IPR013106//Immunoglobulin V-set;
GVINP1	GVINP1 - Interferon-induced very large GTPase 1	CARD6 - caspase recruitment domain-containing protein 6	pde4a - Uncharacterized protein	-	-	-	-
C1QL2	C1QL2 - Complement C1q-like protein 2	ACDC - adiponectin	- -	-	-	-	IPR001073//Complement C1q protein;
DHRS13	DHRS13 - Dehydrogenase/reductase SDR family member 13	E1.1.1.- - --	- -	GO:0016491//oxidoreductase activity;	GO:0008152//metabolic process;	-	IPR002198//Short-chain dehydrogenase/reductase SDR; IPR002347//Glucose/ribitol dehydrogenase;
Mr1	Mr1 - Major histocompatibility complex class I-related gene protein	MHC1 - major histocompatibility complex, class I	- -	GO:0005515//protein binding;	GO:0006955//immune response; GO:0019882//antigen processing and presentation;	GO:0016020//membrane; GO:0042612//MHC class I protein complex;	IPR001039//MHC class I, alpha chain, alpha1/alpha2; IPR003597//Immunoglobulin C1-set; IPR007110//Immunoglobulin-like;
H2-Q10	H2-Q10 - H-2 class I histocompatibility antigen, Q10 alpha chain	MHC1 - major histocompatibility complex, class I	- -	-	GO:0006955//immune response; GO:0019882//antigen processing and presentation;	GO:0016020//membrane; GO:0042612//MHC class I protein complex;	IPR001039//MHC class I, alpha chain, alpha1/alpha2;
OR13C2	OR13C2 - Olfactory receptor 13C2	OLFR - olfactory receptor	or110-2 - Odorant receptor	GO:0004984//olfactory receptor activity;	GO:0007186//G-protein coupled receptor protein signaling pathway;	GO:0016021//integral to membrane;	IPR000276//GPCR, rhodopsin-like, 7TM; IPR000725//Olfactory receptor; IPR017452//GPCR, rhodopsin-like superfamily;
OR52D1	OR52D1 - Olfactory receptor 52D1	OLFR - olfactory receptor	or113-1 - Odorant receptor	GO:0004984//olfactory receptor activity;	GO:0007186//G-protein coupled receptor protein signaling pathway;	GO:0016021//integral to membrane;	IPR000276//GPCR, rhodopsin-like, 7TM; IPR000725//Olfactory receptor; IPR017452//GPCR, rhodopsin-like superfamily;
PLA2G4C	PLA2G4C - Cytosolic phospholipase A2 gamma	PLA2G - phospholipase A2	mapre1 - Uncharacterized protein	GO:0004620//phospholipase activity;	GO:0009395//phospholipid catabolic process;	-	IPR002642//Lysophospholipase, catalytic domain;
SAMHD1	SAMHD1 - SAM domain and HD domain-containing protein 1	-	SAMHD1 - Uncharacterized protein	-	-	-	-
ENDOD1	ENDOD1 - Endonuclease domain-containing 1 protein	E3.1.30.- - endonuclease	sumf1 - Uncharacterized protein (Fragment)	GO:0003676//nucleic acid binding; GO:0016787//hydrolase activity; GO:0046872//metal ion binding;	-	-	IPR001604//DNA/RNA non-specific endonuclease; IPR020821//Extracellular Endonuclease, subunit A;
BCHE	BCHE - Cholinesterase	BCHE - cholinesterase	SLC6A11 - Uncharacterized protein	GO:0004091//carboxylesterase activity; GO:0004104//cholinesterase activity;	-	GO:0016020//membrane;	IPR000997//Cholinesterase; IPR002018//Carboxylesterase, type B; IPR014788//Acetylcholinesterase, tetramerisation;
Plaur	Plaur - Urokinase plasminogen activator surface receptor	PLAUR - plasminogen activator, urokinase receptor	pigo - Uncharacterized protein	-	-	-	IPR001526//CD59 antigen; IPR016054//Ly-6 antigen / uPA receptor -like;
OR52K1	OR52K1 - Olfactory receptor 52K1	OLFR - olfactory receptor	or113-1 - Odorant receptor	GO:0004984//olfactory receptor activity;	GO:0007186//G-protein coupled receptor protein signaling pathway;	GO:0016021//integral to membrane;	IPR000276//GPCR, rhodopsin-like, 7TM; IPR000725//Olfactory receptor; IPR017452//GPCR, rhodopsin-like superfamily;
G4	G4 - Ig heavy chain V-III region WEA	IGH - immunoglobulin heavy chain	SLC7A9 - Uncharacterized protein	-	-	-	IPR003596//Immunoglobulin V-set, subgroup; IPR013106//Immunoglobulin V-set;
EDS5	EDS5 - Epidermal differentiation-specific protein	QARS, glnS - glutaminyl-tRNA synthetase	REEP1 - Uncharacterized protein (Fragment)	-	-	-	IPR001064//Beta/gamma crystallin;
OR2A14	OR2A14 - Olfactory receptor 2A14	OLFR - olfactory receptor	or103-2 - Odorant receptor	GO:0004984//olfactory receptor activity;	GO:0007186//G-protein coupled receptor signaling pathway;	GO:0016021//integral to membrane;	IPR000276//GPCR, rhodopsin-like, 7TM; IPR000725//Olfactory receptor; IPR017452//GPCR, rhodopsin-like superfamily;
Gvin1	Gvin1 - Interferon-induced very large GTPase 1	CARD6 - caspase recruitment domain-containing protein 6	smc1b - Uncharacterized protein	GO:0005525//GTP binding;	-	-	IPR006703//AIG1;
LUZP6	LUZP6 - Ig lambda chain V-II region NIG-84	VPREB - pre-B lymphocyte gene	HADHB - Uncharacterized protein	GO:0005515//protein binding;	-	-	IPR003596//Immunoglobulin V-set, subgroup; IPR003599//Immunoglobulin subtype; IPR007110//Immunoglobulin-like; IPR013106//Immunoglobulin V-set;
GVINP1	GVINP1 - Interferon-induced very large GTPase 1	-	pde4a - Uncharacterized protein	GO:0003924//GTPase activity; GO:0005525//GTP binding;	-	-	IPR001401//Dynamin, GTPase domain;
G4	G4 - Ig heavy chain V-III region BRO	-	RNF44 - Uncharacterized protein	GO:0005515//protein binding;	-	-	IPR003596//Immunoglobulin V-set, subgroup; IPR003599//Immunoglobulin subtype; IPR007110//Immunoglobulin-like; IPR013106//Immunoglobulin V-set;
GIMAP8	GIMAP8 - GTPase IMAP family member 8	HMG2L1 - high mobility group protein 2-like 1	- -	GO:0005525//GTP binding;	-	-	IPR006703//AIG1;
NLRP12	NLRP12 - NACHT, LRR and PYD domains-containing protein 12	NLRP3, PYPAF1 - NACHT, LRR and PYD domains-containing protein 3	- -	GO:0005515//protein binding;	-	-	IPR001870//B30.2/SPRY domain; IPR003590//Leucine-rich repeat, ribonuclease inhibitor subtype; IPR003877//SPla/RYanodine receptor SPRY; IPR003879//Butyrophylin-like; IPR006574//SPRY-associated; IPR018355//SPla/RYanodine receptor subgroup;
E1	E1 - Ig heavy chain V region XIG14 (Fragment)	-	ighm - Ighm protein (Fragment)	-	-	-	IPR013106//Immunoglobulin V-set;
GVINP1	GVINP1 - Interferon-induced very large GTPase 1	-	- -	GO:0003924//GTPase activity; GO:0005525//GTP binding;	-	-	IPR001401//Dynamin, GTPase domain;
Amica1	Amica1 - Junctional adhesion molecule-like	BTN - butyrophilin	- -	GO:0005515//protein binding;	-	-	IPR003596//Immunoglobulin V-set, subgroup; IPR003599//Immunoglobulin subtype; IPR007110//Immunoglobulin-like; IPR013106//Immunoglobulin V-set;
GVINP1	GVINP1 - Interferon-induced very large GTPase 1	-	- -	GO:0003924//GTPase activity; GO:0005525//GTP binding;	-	-	IPR001401//Dynamin, GTPase domain;
Rnh1	Rnh1 - Ribonuclease inhibitor	NLRP3, PYPAF1 - NACHT, LRR and PYD domains-containing protein 3	dnajb1b - Uncharacterized protein (Fragment)	-	-	-	IPR003590//Leucine-rich repeat, ribonuclease inhibitor subtype;
ENDOD1	ENDOD1 - Endonuclease domain-containing 1 protein	- -	- -	GO:0003676//nucleic acid binding; GO:0016787//hydrolase activity; GO:0046872//metal ion binding;	-	-	IPR001604//DNA/RNA non-specific endonuclease; IPR020821//Extracellular Endonuclease, subunit A;
Mr1	Mr1 - Major histocompatibility complex class I-related gene protein	MHC1 - major histocompatibility complex, class I	caau-ZB - MHC class I protein	-	GO:0006955//immune response; GO:0019882//antigen processing and presentation;	GO:0016020//membrane; GO:0042612//MHC class I protein complex;	IPR001039//MHC class I, alpha chain, alpha1/alpha2;
C1QTNF3	C1QTNF3 - Complement C1q tumor necrosis factor-related protein 3	MEFV - pyrin	CH211-248K15.1-001 - Novel protein (Fragment)	-	-	-	IPR001073//Complement C1q protein; IPR004020//DAPIN domain;
G4	G4 - Ig heavy chain V-III region BUT	IGH - immunoglobulin heavy chain	ERGIC3 - Uncharacterized protein	-	-	-	IPR003596//Immunoglobulin V-set, subgroup; IPR013106//Immunoglobulin V-set;
C1ql4	C1ql4 - Complement C1q-like protein 4	-	she - Uncharacterized protein	-	-	-	IPR001073//Complement C1q protein;
MRC1	MRC1 - Macrophage mannose receptor 1	MRC - mannose receptor, C type	- -	GO:0005488//binding;	-	-	IPR001304//C-type lectin;
ENDOD1	ENDOD1 - Endonuclease domain-containing 1 protein	E3.1.30.- - endonuclease	- -	GO:0003676//nucleic acid binding; GO:0016787//hydrolase activity; GO:0046872//metal ion binding;	-	-	IPR001604//DNA/RNA non-specific endonuclease; IPR020821//Extracellular Endonuclease, subunit A;
FCRL5	FCRL5 - Fc receptor-like protein 5	IRTA2 - Fc receptor-like protein 5	fbxl18 - Uncharacterized protein (Fragment)	GO:0005515//protein binding;	-	-	IPR003598//Immunoglobulin subtype 2; IPR003599//Immunoglobulin subtype; IPR007110//Immunoglobulin-like;
G4	G4 - Ig heavy chain V region 5A	IGH - immunoglobulin heavy chain	ighm - Ighm protein	-	-	-	IPR003596//Immunoglobulin V-set, subgroup; IPR013106//Immunoglobulin V-set;
PBLD	PBLD - Phenazine biosynthesis-like domain-containing protein	K06998 - --	- -	GO:0003824//catalytic activity;	GO:0009058//biosynthetic process;	-	IPR003719//Phenazine biosynthesis PhzC/PhzF protein;
NCEH1	NCEH1 - Neutral cholesterol ester hydrolase 1	NCEH1, AADACL1 - neutral cholesterol ester hydrolase 1	- -	GO:0016787//hydrolase activity;	GO:0008152//metabolic process;	-	IPR013094//Alpha/beta hydrolase fold-3;
GIMAP8	GIMAP8 - GTPase IMAP family member 8	HMG2L1 - high mobility group protein 2-like 1	- -	GO:0005525//GTP binding;	-	-	IPR006703//AIG1;
C1galt1	C1galt1 - Glycoprotein-N-acetylgalactosamine 3-beta-galactosyltransferase 1	C1GALT1 - glycoprotein-N-acetylgalactosamine 3-beta-galactosyltransferase	nlgn4a - Uncharacterized protein (Fragment)	GO:0016757//transferase activity, transferring glycosyl groups;	-	GO:0016020//membrane;	IPR003378//Fringe-like; IPR015197//Peptide-N-glycosidase F, C-terminal;
OR8U9	OR8U9 - Olfactory receptor 8U9	OLFR - olfactory receptor	- -	GO:0004984//olfactory receptor activity;	GO:0007186//G-protein coupled receptor signaling pathway;	GO:0016021//integral to membrane;	IPR000276//GPCR, rhodopsin-like, 7TM; IPR000725//Olfactory receptor; IPR017452//GPCR, rhodopsin-like superfamily;
stxA	stxA - Stonustoxin subunit alpha	-	- -	-	-	-	-
Pbld2	Pbld2 - Phenazine biosynthesis-like domain-containing protein 2	K06998 - --	- -	GO:0003824//catalytic activity;	GO:0009058//biosynthetic process;	-	IPR003719//Phenazine biosynthesis PhzC/PhzF protein;
GVINP1	GVINP1 - Interferon-induced very large GTPase 1	-	smg1 - Uncharacterized protein (Fragment)	GO:0016817//hydrolase activity, acting on acid anhydrides;	-	-	IPR008803//Root hair defective 3 GTP-binding;
stxA	stxA - Stonustoxin subunit alpha	-	- -	-	-	-	-
CLEC4M	CLEC4M - C-type lectin domain family 4 member M	CLEC4G - C-type lectin superfamily 4, member G	ap1m2 - Uncharacterized protein (Fragment)	GO:0005488//binding; GO:0005529//sugar binding;	-	-	IPR001304//C-type lectin; IPR002353//Type II antifreeze protein;
C1ql4	C1ql4 - Complement C1q-like protein 4	ACDC - adiponectin	MC4R - C1q-like-protein	-	-	-	IPR001073//Complement C1q protein;
TCRA	TCRA - T-cell receptor alpha chain V region CTL-L17	-	RNF44 - Uncharacterized protein	GO:0005515//protein binding;	-	-	IPR003596//Immunoglobulin V-set, subgroup; IPR003599//Immunoglobulin subtype; IPR007110//Immunoglobulin-like; IPR013106//Immunoglobulin V-set;
Cd22	Cd22 - B-cell receptor CD22	CD22, SIGLEC2 - CD22 antigen	pbxip1b - Uncharacterized protein (Fragment)	GO:0005515//protein binding;	-	-	IPR003598//Immunoglobulin subtype 2; IPR003599//Immunoglobulin subtype; IPR007110//Immunoglobulin-like;
Plaur	Plaur - Urokinase plasminogen activator surface receptor	PLAUR - plasminogen activator, urokinase receptor	pigo - Uncharacterized protein	-	-	-	IPR001526//CD59 antigen;
OR51E2	OR51E2 - Olfactory receptor 51E2	OLFR - olfactory receptor	or102-1 - Uncharacterized protein	GO:0004984//olfactory receptor activity;	GO:0007186//G-protein coupled receptor protein signaling pathway;	GO:0016021//integral to membrane;	IPR000276//GPCR, rhodopsin-like, 7TM; IPR000725//Olfactory receptor; IPR017452//GPCR, rhodopsin-like superfamily;
G4	G4 - Ig heavy chain V-III region WEA	IGH - immunoglobulin heavy chain	CD93 - Uncharacterized protein	GO:0005515//protein binding;	-	-	IPR003596//Immunoglobulin V-set, subgroup; IPR007110//Immunoglobulin-like; IPR013106//Immunoglobulin V-set;
G4	G4 - Ig heavy chain V-III region VH26	IGH - immunoglobulin heavy chain	ppap2a - Uncharacterized protein (Fragment)	GO:0005515//protein binding;	-	-	IPR003596//Immunoglobulin V-set, subgroup; IPR007110//Immunoglobulin-like; IPR013106//Immunoglobulin V-set;
Itln1	Itln1 - Intelectin-1a	-	- -	GO:0005102//receptor binding;	GO:0007165//signal transduction;	-	IPR002181//Fibrinogen, alpha/beta/gamma chain, C-terminal globular;
CSTB	CSTB - Cystatin-B	CSTA_B - cystatin-A/B	- -	GO:0004866//endopeptidase inhibitor activity; GO:0004869//cysteine-type endopeptidase inhibitor activity;	-	GO:0005622//intracellular;	IPR000010//Proteinase inhibitor I25, cystatin; IPR001713//Proteinase inhibitor I25A, stefin A;
HLA-DPB1	HLA-DPB1 - HLA class II histocompatibility antigen, DP beta 1 chain	MHC2 - major histocompatibility complex, class II	FGF16 - MHC class II beta antigen	GO:0005515//protein binding;	GO:0006955//immune response; GO:0019882//antigen processing and presentation;	GO:0016020//membrane; GO:0042613//MHC class II protein complex;	IPR000353//MHC class II, beta chain, N-terminal; IPR003597//Immunoglobulin C1-set; IPR007110//Immunoglobulin-like;
MR1	MR1 - Major histocompatibility complex class I-related gene protein	MHC1 - major histocompatibility complex, class I	-	-	-	-	-
Popy-E	Popy-E - Popy class I histocompatibility antigen, alpha chain E (Fragment)	MHC1 - major histocompatibility complex, class I	UBA - MHC class I antigen (Fragment)	GO:0005515//protein binding;	GO:0006955//immune response; GO:0019882//antigen processing and presentation;	GO:0016020//membrane; GO:0042612//MHC class I protein complex;	IPR001039//MHC class I, alpha chain, alpha1/alpha2; IPR003597//Immunoglobulin C1-set; IPR007110//Immunoglobulin-like;
OR52E4	OR52E4 - Olfactory receptor 52E4	OLFR - olfactory receptor	or119-2 - Odorant receptor	GO:0004984//olfactory receptor activity;	GO:0007186//G-protein coupled receptor protein signaling pathway;	GO:0016021//integral to membrane;	IPR000276//GPCR, rhodopsin-like, 7TM; IPR000725//Olfactory receptor; IPR017452//GPCR, rhodopsin-like superfamily;
GIMAP7	GIMAP7 - GTPase IMAP family member 7	-	fkbp14 - Uncharacterized protein (Fragment)	GO:0005525//GTP binding;	-	-	IPR006703//AIG1;
ache	ache - Acetylcholinesterase	ACHE - acetylcholinesterase	ache - Acetylcholinesterase (Precursor)	GO:0004091//carboxylesterase activity; GO:0004104//cholinesterase activity;	-	GO:0016020//membrane;	IPR000997//Cholinesterase; IPR002018//Carboxylesterase, type B; IPR014788//Acetylcholinesterase, tetramerisation;
ENDOG	ENDOG - Endonuclease G, mitochondrial	E3.1.30.- - endonuclease	- -	GO:0003676//nucleic acid binding; GO:0016787//hydrolase activity; GO:0046872//metal ion binding;	-	-	IPR001604//DNA/RNA non-specific endonuclease; IPR020821//Extracellular Endonuclease, subunit A;
RT1-Bb	RT1-Bb - DLA class II histocompatibility antigen, DR-1 beta chain	MHC2 - major histocompatibility complex, class II	- -	GO:0005515//protein binding;	GO:0006955//immune response; GO:0019882//antigen processing and presentation;	GO:0016020//membrane; GO:0042613//MHC class II protein complex;	IPR000353//MHC class II, beta chain, N-terminal; IPR003597//Immunoglobulin C1-set; IPR007110//Immunoglobulin-like;
VPREB1	VPREB1 - Immunoglobulin iota chain	VPREB - pre-B lymphocyte gene	- -	GO:0005515//protein binding;	-	-	IPR003596//Immunoglobulin V-set, subgroup; IPR003599//Immunoglobulin subtype; IPR007110//Immunoglobulin-like; IPR013106//Immunoglobulin V-set;
C1QL2	C1QL2 - Complement C1q-like protein 2	C1QA - complement C1q subcomponent subunit A	cytb - Ovary-specific C1q-like factor	-	-	-	IPR001073//Complement C1q protein;
GIMAP8	GIMAP8 - GTPase IMAP family member 8	-	- -	GO:0005525//GTP binding;	-	-	IPR006703//AIG1;
OR51E2	OR51E2 - Olfactory receptor 51E2	OLFR - olfactory receptor	or109-11 - Uncharacterized protein	GO:0004984//olfactory receptor activity;	GO:0007186//G-protein coupled receptor protein signaling pathway;	GO:0016021//integral to membrane;	IPR000276//GPCR, rhodopsin-like, 7TM; IPR000725//Olfactory receptor; IPR017452//GPCR, rhodopsin-like superfamily;
Htr3a	Htr3a - 5-hydroxytryptamine receptor 3A	HTR3 - 5-hydroxytryptamine receptor 3	KIAA0226 - Uncharacterized protein (Fragment)	GO:0005230//extracellular ligand-gated ion channel activity;	GO:0006810//transport; GO:0006811//ion transport;	GO:0016020//membrane; GO:0016021//integral to membrane;	IPR006029//Neurotransmitter-gated ion-channel transmembrane domain; IPR006201//Neurotransmitter-gated ion-channel; IPR006202//Neurotransmitter-gated ion-channel ligand-binding;
PLA2G1B	PLA2G1B - Phospholipase A2 (Fragment)	PLA2G - phospholipase A2	pla2g1b - Phospholipase A2, group IB (Pancreas)	GO:0004623//phospholipase A2 activity; GO:0005509//calcium ion binding;	GO:0016042//lipid catabolic process;	-	IPR001211//Phospholipase A2, eukaryotic; IPR016090//Phospholipase A2;
C1ql2	C1ql2 - Complement C1q-like protein 2	-	MC4R - C1q-like-protein	-	-	-	IPR001073//Complement C1q protein;
OR13C2	OR13C2 - Olfactory receptor 13C2	OLFR - olfactory receptor	or110-1 - Odorant receptor	GO:0004984//olfactory receptor activity;	GO:0007186//G-protein coupled receptor protein signaling pathway;	GO:0016021//integral to membrane;	IPR000276//GPCR, rhodopsin-like, 7TM; IPR000725//Olfactory receptor; IPR017452//GPCR, rhodopsin-like superfamily;
CLDN8	CLDN8 - Claudin-8	CLDN - claudin	cldn8 - Claudin 8	GO:0005198//structural molecule activity;	-	GO:0005923//tight junction; GO:0016020//membrane;	IPR004031//PMP-22/EMP/MP20/Claudin; IPR006187//Claudin;
Or51e2	Or51e2 - Olfactory receptor 51E2	OLFR - olfactory receptor	or109-5 - Odorant receptor	GO:0004984//olfactory receptor activity;	GO:0007186//G-protein coupled receptor protein signaling pathway;	GO:0016021//integral to membrane;	IPR000276//GPCR, rhodopsin-like, 7TM; IPR000725//Olfactory receptor; IPR017452//GPCR, rhodopsin-like superfamily;
Gpr87	Gpr87 - G-protein coupled receptor 87	P2RY14 - purinergic receptor P2Y, G protein-coupled, 14	he1b - Uncharacterized protein	-	GO:0007186//G-protein coupled receptor signaling pathway;	GO:0016021//integral to membrane;	IPR000276//GPCR, rhodopsin-like, 7TM; IPR017452//GPCR, rhodopsin-like superfamily;
tpst1	tpst1 - Protein-tyrosine sulfotransferase 1	E2.8.2.20 - protein-tyrosine sulfotransferase	- -	GO:0005506//iron ion binding; GO:0005515//protein binding; GO:0016165//lipoxygenase activity; GO:0016702//oxidoreductase activity, acting on single donors with incorporation of molecular oxygen, incorporation of two atoms of oxygen; GO:0046872//metal ion binding;	GO:0006691//leukotriene metabolic process; GO:0055114//oxidation-reduction process;	-	IPR000907//Lipoxygenase; IPR001024//Lipoxygenase, LH2; IPR001885//Lipoxygenase, mammalian; IPR013819//Lipoxygenase, C-terminal;
G4	G4 - Ig heavy chain V-III region TRO	IGH - immunoglobulin heavy chain	FOXP3 - Uncharacterized protein (Fragment)	GO:0005515//protein binding;	-	-	IPR003596//Immunoglobulin V-set, subgroup; IPR007110//Immunoglobulin-like; IPR013106//Immunoglobulin V-set;
OR52D1	OR52D1 - Olfactory receptor 52D1	OLFR - olfactory receptor	or114-1 - Odorant receptor	GO:0004984//olfactory receptor activity;	GO:0007186//G-protein coupled receptor protein signaling pathway;	GO:0016021//integral to membrane;	IPR000276//GPCR, rhodopsin-like, 7TM; IPR000725//Olfactory receptor; IPR017452//GPCR, rhodopsin-like superfamily;
ENDOD1	ENDOD1 - Endonuclease domain-containing 1 protein	E3.1.30.- - endonuclease	- -	GO:0003676//nucleic acid binding; GO:0016787//hydrolase activity; GO:0046872//metal ion binding;	-	-	IPR001604//DNA/RNA non-specific endonuclease; IPR020821//Extracellular Endonuclease, subunit A;
G4	G4 - Ig heavy chain V-III region CAM	IGH - immunoglobulin heavy chain	ighm - Ighm protein	GO:0005515//protein binding;	-	-	IPR003596//Immunoglobulin V-set, subgroup; IPR007110//Immunoglobulin-like; IPR013106//Immunoglobulin V-set;
Cbln2	Cbln2 - Cerebellin-2	-	- -	-	-	-	IPR001073//Complement C1q protein;
BTNL2	BTNL2 - Butyrophilin-like protein 2	B7H3, CD276 - immune costimulatory protein B7-H3	- -	GO:0005515//protein binding;	-	-	IPR003596//Immunoglobulin V-set, subgroup; IPR003598//Immunoglobulin subtype 2; IPR003599//Immunoglobulin subtype; IPR007110//Immunoglobulin-like; IPR013106//Immunoglobulin V-set;
G4	G4 - Ig heavy chain V region 5A	IGH - immunoglobulin heavy chain	ERGIC3 - Uncharacterized protein	GO:0005515//protein binding;	-	-	IPR003596//Immunoglobulin V-set, subgroup; IPR007110//Immunoglobulin-like; IPR013106//Immunoglobulin V-set;
Igh-VJ558	Igh-VJ558 - Ig heavy chain V region MOPC 141	IGH - immunoglobulin heavy chain	Tmem106b - Uncharacterized protein	GO:0005515//protein binding;	-	-	IPR003596//Immunoglobulin V-set, subgroup; IPR007110//Immunoglobulin-like; IPR013106//Immunoglobulin V-set;
DYN2	DYN2 - Dynein 8 kDa light chain, flagellar outer arm	DYNLL - dynein light chain LC8-type	- -	-	GO:0007017//microtubule-based process;	GO:0005875//microtubule associated complex;	IPR001372//Dynein light chain, type 1/2;
OR1M1	OR1M1 - Olfactory receptor 1M1	OLFR - olfactory receptor	or111-6 - Odorant receptor	GO:0004984//olfactory receptor activity;	GO:0007186//G-protein coupled receptor protein signaling pathway;	GO:0016021//integral to membrane;	IPR000276//GPCR, rhodopsin-like, 7TM; IPR000725//Olfactory receptor; IPR017452//GPCR, rhodopsin-like superfamily;
ENDOD1	ENDOD1 - Endonuclease domain-containing 1 protein	- -	- -	GO:0003676//nucleic acid binding; GO:0016787//hydrolase activity; GO:0046872//metal ion binding;	-	-	IPR001604//DNA/RNA non-specific endonuclease; IPR020821//Extracellular Endonuclease, subunit A;
ARTN	ARTN - Artemin	GDNF - glial cell derived neurotrophic factor	ARTN (2 of 2) - Uncharacterized protein (Fragment)	GO:0008083//growth factor activity;	-	-	IPR001839//Transforming growth factor-beta, C-terminal;
GIMAP7	GIMAP7 - GTPase IMAP family member 7	HMG2L1 - high mobility group protein 2-like 1	- -	GO:0005525//GTP binding;	-	-	IPR006703//AIG1;
GVINP1	GVINP1 - Interferon-induced very large GTPase 1	CARD6 - caspase recruitment domain-containing protein 6	smc1b - Uncharacterized protein	GO:0003924//GTPase activity; GO:0005525//GTP binding;	-	-	IPR001401//Dynamin, GTPase domain; IPR006703//AIG1;
exog	exog - Nuclease EXOG, mitochondrial	E3.1.30.- - endonuclease	ENDOGL2 - Uncharacterized protein (Fragment)	GO:0003676//nucleic acid binding; GO:0016787//hydrolase activity; GO:0046872//metal ion binding;	-	-	IPR001604//DNA/RNA non-specific endonuclease; IPR020821//Extracellular Endonuclease, subunit A;
Rdh10	Rdh10 - Retinol dehydrogenase 10	RDH10 - retinol dehydrogenase 10	KCNV1 - Uncharacterized protein	-	-	-	IPR002347//Glucose/ribitol dehydrogenase;
DHRS13	DHRS13 - Dehydrogenase/reductase SDR family member 13	E1.1.1.- - --	CU638740.1 - Uncharacterized protein	GO:0016491//oxidoreductase activity;	GO:0008152//metabolic process;	-	IPR002198//Short-chain dehydrogenase/reductase SDR; IPR002347//Glucose/ribitol dehydrogenase;
Tmem100	Tmem100 - Transmembrane protein 100	-	TMEM100 (2 of 2) - Uncharacterized protein	-	-	-	-
VPREB1	VPREB1 - Immunoglobulin iota chain	VPREB - pre-B lymphocyte gene	TNIP1 - Uncharacterized protein (Fragment)	GO:0005515//protein binding;	-	-	IPR003596//Immunoglobulin V-set, subgroup; IPR003599//Immunoglobulin subtype; IPR007110//Immunoglobulin-like; IPR013106//Immunoglobulin V-set;
Gimap8	Gimap8 - GTPase IMAP family member 8	HMG2L1 - high mobility group protein 2-like 1	ctrb1 - Uncharacterized protein	GO:0005525//GTP binding;	-	-	IPR006703//AIG1;
OR52D1	OR52D1 - Olfactory receptor 52D1	OLFR - olfactory receptor	or114-1 - Odorant receptor	GO:0004984//olfactory receptor activity;	GO:0007186//G-protein coupled receptor protein signaling pathway;	GO:0016021//integral to membrane;	IPR000276//GPCR, rhodopsin-like, 7TM; IPR000725//Olfactory receptor; IPR017452//GPCR, rhodopsin-like superfamily;
OR52K1	OR52K1 - Olfactory receptor 52K1	OLFR - olfactory receptor	or115-12 - Odorant receptor	GO:0004984//olfactory receptor activity;	GO:0007186//G-protein coupled receptor protein signaling pathway;	GO:0016021//integral to membrane;	IPR000276//GPCR, rhodopsin-like, 7TM; IPR000725//Olfactory receptor; IPR017452//GPCR, rhodopsin-like superfamily;
GIMAP8	GIMAP8 - GTPase IMAP family member 8	HMG2L1 - high mobility group protein 2-like 1	eif3c - Uncharacterized protein (Fragment)	GO:0005525//GTP binding;	-	-	IPR006703//AIG1;
Amica1	Amica1 - Junctional adhesion molecule-like	BTN - butyrophilin	- -	GO:0005515//protein binding;	-	-	IPR003596//Immunoglobulin V-set, subgroup; IPR003599//Immunoglobulin subtype; IPR007110//Immunoglobulin-like; IPR013106//Immunoglobulin V-set;
CLEC4E	CLEC4E - C-type lectin domain family 4 member E	CLEC4E - C-type lectin domain family 4, member E	elmod1 - Uncharacterized protein	GO:0005488//binding;	-	-	IPR001304//C-type lectin;
OR52N2	OR52N2 - Olfactory receptor 52N2	OLFR - olfactory receptor	or115-13 - Odorant receptor	GO:0004984//olfactory receptor activity;	GO:0007186//G-protein coupled receptor protein signaling pathway;	GO:0016021//integral to membrane;	IPR000276//GPCR, rhodopsin-like, 7TM; IPR000725//Olfactory receptor; IPR017452//GPCR, rhodopsin-like superfamily;
OR4E2	OR4E2 - Olfactory receptor 4E2	OLFR - olfactory receptor	or101-1 - Uncharacterized protein	GO:0004984//olfactory receptor activity;	GO:0007186//G-protein coupled receptor protein signaling pathway;	GO:0016021//integral to membrane;	IPR000276//GPCR, rhodopsin-like, 7TM; IPR000725//Olfactory receptor; IPR017452//GPCR, rhodopsin-like superfamily;
GIMAP8	GIMAP8 - GTPase IMAP family member 8	HMG2L1 - high mobility group protein 2-like 1	BX321875.5 - Uncharacterized protein	GO:0005525//GTP binding;	-	-	IPR006703//AIG1;
PBLD	PBLD - Phenazine biosynthesis-like domain-containing protein	K06998 - --	- -	GO:0003824//catalytic activity;	GO:0009058//biosynthetic process;	-	IPR003719//Phenazine biosynthesis PhzC/PhzF protein;
Aloxe3	Aloxe3 - Epidermis-type lipoxygenase 3	ALOX15B - --	LOXE3 - Epidermis-type lipoxygenase 3	GO:0005506//iron ion binding; GO:0016165//lipoxygenase activity; GO:0016702//oxidoreductase activity, acting on single donors with incorporation of molecular oxygen, incorporation of two atoms of oxygen; GO:0046872//metal ion binding;	GO:0006691//leukotriene metabolic process; GO:0055114//oxidation-reduction process;	-	IPR000907//Lipoxygenase; IPR001885//Lipoxygenase, mammalian; IPR013819//Lipoxygenase, C-terminal;
Sned1	Sned1 - Sushi, nidogen and EGF-like domain-containing protein 1	NID - nidogen (entactin)	CR385054.1 - Uncharacterized protein	-	GO:0007160//cell-matrix adhesion;	-	IPR003886//Nidogen, extracellular domain;
Gvin1	Gvin1 - Interferon-induced very large GTPase 1	CARD6 - caspase recruitment domain-containing protein 6	CR628394.1 - Uncharacterized protein	GO:0005515//protein binding; GO:0016817//hydrolase activity, acting on acid anhydrides;	-	-	IPR003961//Fibronectin, type III; IPR008803//Root hair defective 3 GTP-binding;
HTR3A	HTR3A - 5-hydroxytryptamine receptor 3A	HTR3 - 5-hydroxytryptamine receptor 3	galnt1 - Uncharacterized protein	GO:0005230//extracellular ligand-gated ion channel activity;	GO:0006810//transport; GO:0006811//ion transport;	GO:0016020//membrane; GO:0016021//integral to membrane;	IPR006029//Neurotransmitter-gated ion-channel transmembrane domain; IPR006201//Neurotransmitter-gated ion-channel; IPR006202//Neurotransmitter-gated ion-channel ligand-binding;
Clec4f	Clec4f - C-type lectin domain family 4 member F	CLEC4F, CLECSF13 - C-type lectin domain family 4, member F	illr3 - Immune-related, lectin-like receptor 3	GO:0005488//binding;	-	-	IPR001304//C-type lectin;
GIMAP7	GIMAP7 - GTPase IMAP family member 7	-	- -	GO:0005525//GTP binding;	-	-	IPR006703//AIG1;
stxB	stxB - Neoverrucotoxin subunit beta	-	- -	GO:0005515//protein binding;	-	-	IPR003961//Fibronectin, type III;
PLA2G4C	PLA2G4C - Cytosolic phospholipase A2 gamma	PLA2G - phospholipase A2	mapre1 - Uncharacterized protein	GO:0004620//phospholipase activity;	GO:0009395//phospholipid catabolic process;	-	IPR002642//Lysophospholipase, catalytic domain;
Mr1	Mr1 - Major histocompatibility complex class I-related gene protein	MHC1 - major histocompatibility complex, class I	UAI01 - MHC class I antigen (Fragment)	GO:0005515//protein binding;	GO:0006955//immune response; GO:0019882//antigen processing and presentation;	GO:0016020//membrane; GO:0042612//MHC class I protein complex;	IPR001039//MHC class I, alpha chain, alpha1/alpha2; IPR003597//Immunoglobulin C1-set; IPR007110//Immunoglobulin-like;
DHRS13	DHRS13 - Dehydrogenase/reductase SDR family member 13	DHRS13 - dehydrogenase/reductase SDR family member 13	dhrs13 - Uncharacterized protein	GO:0016491//oxidoreductase activity;	GO:0008152//metabolic process;	-	IPR002198//Short-chain dehydrogenase/reductase SDR; IPR002347//Glucose/ribitol dehydrogenase;
ZP3	ZP3 - Zona pellucida sperm-binding protein 3	-	SGIP1 (1 of 2) - Uncharacterized protein	-	-	-	IPR001507//Zona pellucida sperm-binding protein; IPR017976//Endoglin/CD105 antigen subgroup;
stxB	stxB - Neoverrucotoxin subunit beta	-	- -	GO:0005525//GTP binding;	GO:0007049//cell cycle;	-	IPR000038//Cell division protein GTP binding; IPR006703//AIG1;
C1ql4	C1ql4 - Complement C1q-like protein 4	C1QG - complement C1q subcomponent subunit C	MC4R - C1q-like-protein	-	-	-	IPR001073//Complement C1q protein;
TRIM39	TRIM39 - Tripartite motif-containing protein 39	TRIM39 - tripartite motif-containing protein 39	btr32 - Uncharacterized protein	GO:0005515//protein binding;	-	-	IPR001870//B30.2/SPRY domain; IPR003877//SPla/RYanodine receptor SPRY; IPR003879//Butyrophylin-like; IPR006574//SPRY-associated; IPR018355//SPla/RYanodine receptor subgroup;
NLRP12	NLRP12 - NACHT, LRR and PYD domains-containing protein 12	NLRP3, PYPAF1 - NACHT, LRR and PYD domains-containing protein 3	- -	-	-	-	IPR003590//Leucine-rich repeat, ribonuclease inhibitor subtype; IPR006553//Leucine-rich repeat, cysteine-containing subtype;
G4	G4 - Ig heavy chain V-I region HG3	IGH - immunoglobulin heavy chain	DBNDD2 (1 of 2) - Uncharacterized protein	GO:0005515//protein binding;	-	-	IPR003596//Immunoglobulin V-set, subgroup; IPR007110//Immunoglobulin-like; IPR013106//Immunoglobulin V-set;
C1ql4	C1ql4 - Complement C1q-like protein 4	C1QG - complement C1q subcomponent subunit C	cbln8 - Uncharacterized protein	-	-	-	IPR001073//Complement C1q protein;
TCRA	TCRA - T-cell receptor alpha chain V region CTL-F3	VPREB - pre-B lymphocyte gene	- -	GO:0005515//protein binding;	-	-	IPR003596//Immunoglobulin V-set, subgroup; IPR003599//Immunoglobulin subtype; IPR007110//Immunoglobulin-like; IPR013106//Immunoglobulin V-set;
GIMAP4	GIMAP4 - GTPase IMAP family member 4	HMG2L1 - high mobility group protein 2-like 1	- -	GO:0005525//GTP binding;	-	-	IPR006703//AIG1;
tutl	tutl - T-cell receptor alpha chain V region HPB-MLT (Fragment)	VPREB - pre-B lymphocyte gene	RNF44 - Uncharacterized protein	GO:0005515//protein binding;	-	-	IPR003596//Immunoglobulin V-set, subgroup; IPR003599//Immunoglobulin subtype; IPR007110//Immunoglobulin-like; IPR013106//Immunoglobulin V-set;
OR52N4	OR52N4 - Olfactory receptor 52N4	OLFR - olfactory receptor	or115-7 - Odorant receptor, family F, subfamily 115, member 7	GO:0004984//olfactory receptor activity;	GO:0007186//G-protein coupled receptor protein signaling pathway;	GO:0016021//integral to membrane;	IPR000276//GPCR, rhodopsin-like, 7TM; IPR000725//Olfactory receptor; IPR017452//GPCR, rhodopsin-like superfamily;
TCRA	TCRA - T-cell receptor alpha chain V region CTL-L17	-	Ola.11241 - Uncharacterized protein	GO:0005515//protein binding;	-	-	IPR003596//Immunoglobulin V-set, subgroup; IPR003599//Immunoglobulin subtype; IPR007110//Immunoglobulin-like; IPR013106//Immunoglobulin V-set;
Gvin1	Gvin1 - Interferon-induced very large GTPase 1	CARD6 - caspase recruitment domain-containing protein 6	- -	GO:0016817//hydrolase activity, acting on acid anhydrides;	-	-	IPR008803//Root hair defective 3 GTP-binding;
G4	G4 - Ig heavy chain V-III region LAY	IGH - immunoglobulin heavy chain	ighm - Ighm protein (Fragment)	-	-	-	IPR003596//Immunoglobulin V-set, subgroup; IPR013106//Immunoglobulin V-set;
GIMAP8	GIMAP8 - GTPase IMAP family member 8	HMG2L1 - high mobility group protein 2-like 1	- -	GO:0005525//GTP binding;	-	-	IPR006703//AIG1;
G4	G4 - Ig heavy chain V-I region HG3	IGH - immunoglobulin heavy chain	ACOT9 - Uncharacterized protein	GO:0005515//protein binding;	-	-	IPR003596//Immunoglobulin V-set, subgroup; IPR007110//Immunoglobulin-like; IPR013106//Immunoglobulin V-set;
GVINP1	GVINP1 - Interferon-induced very large GTPase 1	-	fam171a1 - Uncharacterized protein	GO:0003924//GTPase activity; GO:0005525//GTP binding;	-	-	IPR001401//Dynamin, GTPase domain;
Vm32E	Vm32E - Verrucotoxin subunit beta	TRIM35 - tripartite motif-containing protein 35	- -	GO:0005515//protein binding; GO:0005525//GTP binding; GO:0008270//zinc ion binding;	GO:0007049//cell cycle;	GO:0005622//intracellular;	IPR000038//Cell division protein GTP binding; IPR000315//Zinc finger, B-box; IPR001841//Zinc finger, RING-type; IPR003961//Fibronectin, type III; IPR006703//AIG1;
G4	G4 - Ig heavy chain V-III region BUR	IGH - immunoglobulin heavy chain	ighm - Ighm protein	-	-	-	IPR003596//Immunoglobulin V-set, subgroup; IPR013106//Immunoglobulin V-set;
EDS5	EDS5 - Epidermal differentiation-specific protein	QARS, glnS - glutaminyl-tRNA synthetase	bmpr1a - Ep37-L2	-	-	-	IPR001064//Beta/gamma crystallin;
Olfr1020	Olfr1020 - Olfactory receptor 1020	OLFR - olfactory receptor	or111-7 - Odorant receptor 2.1	GO:0004984//olfactory receptor activity;	GO:0007186//G-protein coupled receptor protein signaling pathway;	GO:0016021//integral to membrane;	IPR000276//GPCR, rhodopsin-like, 7TM; IPR000725//Olfactory receptor; IPR017452//GPCR, rhodopsin-like superfamily;
AADACL4	AADACL4 - Arylacetamide deacetylase-like 4	AADACL3_4 - arylacetamide deacetylase-like 3/4	aadacl4 - Aadacl4 protein (Fragment)	GO:0016787//hydrolase activity;	GO:0008152//metabolic process;	-	IPR013094//Alpha/beta hydrolase fold-3;
VPREB1	VPREB1 - Immunoglobulin iota chain	VPREB - pre-B lymphocyte gene	- -	GO:0005515//protein binding;	-	-	IPR003596//Immunoglobulin V-set, subgroup; IPR003599//Immunoglobulin subtype; IPR007110//Immunoglobulin-like; IPR013106//Immunoglobulin V-set;
OR52D1	OR52D1 - Olfactory receptor 52D1	OLFR - olfactory receptor	or115-12 - Odorant receptor	GO:0004984//olfactory receptor activity;	GO:0007186//G-protein coupled receptor protein signaling pathway;	GO:0016021//integral to membrane;	IPR000276//GPCR, rhodopsin-like, 7TM; IPR000725//Olfactory receptor; IPR017452//GPCR, rhodopsin-like superfamily;
GIMAP7	GIMAP7 - GTPase IMAP family member 7	HMG2L1 - high mobility group protein 2-like 1	eif3c - Uncharacterized protein (Fragment)	GO:0005525//GTP binding;	-	-	IPR006703//AIG1;
C1QL2	C1QL2 - Complement C1q-like protein 2	ACDC - adiponectin	cytb - Ovary-specific C1q-like factor	-	-	-	IPR001073//Complement C1q protein;
CLEC4M	CLEC4M - C-type lectin domain family 4 member M	CLEC4G - C-type lectin superfamily 4, member G	ap1m2 - Uncharacterized protein (Fragment)	GO:0005488//binding; GO:0005529//sugar binding;	-	-	IPR001304//C-type lectin; IPR002353//Type II antifreeze protein;
C1QL2	C1QL2 - Complement C1q-like protein 2	C1QB - complement C1q subcomponent subunit B	ROLP - Ovary-specific C1q-like factor	-	-	-	IPR001073//Complement C1q protein;
GIMAP7	GIMAP7 - GTPase IMAP family member 7	-	- -	GO:0005525//GTP binding;	-	-	IPR006703//AIG1;
OR1M1	OR1M1 - Olfactory receptor 1M1	OLFR - olfactory receptor	or111-1 - Odorant receptor	GO:0004984//olfactory receptor activity;	GO:0007186//G-protein coupled receptor protein signaling pathway;	GO:0016021//integral to membrane;	IPR000276//GPCR, rhodopsin-like, 7TM; IPR000725//Olfactory receptor; IPR017452//GPCR, rhodopsin-like superfamily;
OR52N5	OR52N5 - Olfactory receptor 52N5	OLFR - olfactory receptor	- -	GO:0004984//olfactory receptor activity;	GO:0007186//G-protein coupled receptor protein signaling pathway;	GO:0016021//integral to membrane;	IPR000276//GPCR, rhodopsin-like, 7TM; IPR000725//Olfactory receptor; IPR017452//GPCR, rhodopsin-like superfamily;
Sned1	Sned1 - Sushi, nidogen and EGF-like domain-containing protein 1	NID - nidogen (entactin)	- -	-	GO:0007160//cell-matrix adhesion;	-	IPR001507//Zona pellucida sperm-binding protein; IPR003886//Nidogen, extracellular domain;
OR52J3	OR52J3 - Olfactory receptor 52J3	OLFR - olfactory receptor	or117-1 - Odorant receptor	GO:0004984//olfactory receptor activity;	GO:0007186//G-protein coupled receptor protein signaling pathway;	GO:0016021//integral to membrane;	IPR000276//GPCR, rhodopsin-like, 7TM; IPR000725//Olfactory receptor; IPR017452//GPCR, rhodopsin-like superfamily;
ENDOD1	ENDOD1 - Endonuclease domain-containing 1 protein	-- - --	rims1a - Uncharacterized protein (Fragment)	GO:0003676//nucleic acid binding; GO:0016787//hydrolase activity; GO:0046872//metal ion binding;	-	-	IPR001604//DNA/RNA non-specific endonuclease; IPR020821//Extracellular Endonuclease, subunit A;
C1QL2	C1QL2 - Complement C1q-like protein 2	ACDC - adiponectin	C1QL2 - Complement C1q-like protein 2	-	-	-	IPR001073//Complement C1q protein;
Nfe2l3	Nfe2l3 - Nuclear factor 7, ovary	TRIM39 - tripartite motif-containing protein 39	trim39 - LOC100170539 protein	GO:0005515//protein binding;	-	-	IPR001870//B30.2/SPRY domain; IPR003877//SPla/RYanodine receptor SPRY; IPR003879//Butyrophylin-like; IPR018355//SPla/RYanodine receptor subgroup;
G4	G4 - Ig heavy chain V-I region HG3	IGH - immunoglobulin heavy chain	ACOT9 - Uncharacterized protein	GO:0005515//protein binding;	-	-	IPR003596//Immunoglobulin V-set, subgroup; IPR007110//Immunoglobulin-like; IPR013106//Immunoglobulin V-set;
stxB	stxB - Stonustoxin subunit beta	TRIM47 - tripartite motif-containing protein 47	ipo7 - Uncharacterized protein	-	-	-	IPR001870//B30.2/SPRY domain; IPR006574//SPRY-associated;
SACS	SACS - Sacsin	-	- -	GO:0031072//heat shock protein binding;	-	-	IPR001623//Heat shock protein DnaJ, N-terminal; IPR007842//HEPN;
OR52P1P	OR52P1P - Putative olfactory receptor 52P1	OLFR - olfactory receptor	or118-1 - Odorant receptor	-	-	-	-
Sbk2	Sbk2 - Serine/threonine-protein kinase SBK2	SBK1 - SH3-binding domain kinase 1	- -	GO:0004672//protein kinase activity; GO:0004713//protein tyrosine kinase activity; GO:0005524//ATP binding;	GO:0006468//protein phosphorylation;	-	IPR000719//Protein kinase, catalytic domain; IPR002290//Serine/threonine- / dual-specificity protein kinase, catalytic domain; IPR020635//Tyrosine-protein kinase, catalytic domain;
nudG	nudG - Dynein light chain, cytoplasmic	DYNLL - dynein light chain LC8-type	- -	-	GO:0007017//microtubule-based process;	GO:0005875//microtubule associated complex;	IPR001372//Dynein light chain, type 1/2;
CHST3	CHST3 - Carbohydrate sulfotransferase 3	CHST3 - chondroitin 6-sulfotransferase 3	- -	GO:0008146//sulfotransferase activity;	-	-	IPR000863//Sulfotransferase domain;
Trim39	Trim39 - Tripartite motif-containing protein 39	TRIM39 - tripartite motif-containing protein 39	btr26 - Uncharacterized protein	GO:0005515//protein binding;	-	-	IPR001870//B30.2/SPRY domain; IPR003877//SPla/RYanodine receptor SPRY; IPR003879//Butyrophylin-like; IPR018355//SPla/RYanodine receptor subgroup;
STOM	STOM - Erythrocyte band 7 integral membrane protein	CDH1 - cell division cycle 20-like protein 1, cofactor of APC complex	stoml3a - Uncharacterized protein	-	-	GO:0016020//membrane;	IPR001107//Band 7 protein; IPR001972//Stomatin; IPR018108//Mitochondrial substrate/solute carrier;
PNP	PNP - Purine nucleoside phosphorylase	punA - purine-nucleoside phosphorylase	CR388152.1 - Uncharacterized protein	GO:0003824//catalytic activity; GO:0005515//protein binding; GO:0016763//transferase activity, transferring pentosyl groups;	GO:0009116//nucleoside metabolic process;	-	IPR000845//Nucleoside phosphorylase domain; IPR001369//Purine phosphorylase, family 2; IPR003598//Immunoglobulin subtype 2; IPR003599//Immunoglobulin subtype; IPR007110//Immunoglobulin-like;
H2-Eb1	H2-Eb1 - H-2 class II histocompatibility antigen, I-A beta chain	MHC2 - major histocompatibility complex, class II	- -	GO:0005515//protein binding;	GO:0006955//immune response; GO:0019882//antigen processing and presentation;	GO:0016020//membrane; GO:0042613//MHC class II protein complex;	IPR000353//MHC class II, beta chain, N-terminal; IPR003597//Immunoglobulin C1-set; IPR007110//Immunoglobulin-like;
TMPRSS15	TMPRSS15 - Enteropeptidase	PRSS - trypsin	- -	GO:0004252//serine-type endopeptidase activity;	GO:0006508//proteolysis;	-	IPR001254//Peptidase S1/S6, chymotrypsin/Hap; IPR001314//Peptidase S1A, chymotrypsin-type;
OR10G4	OR10G4 - Olfactory receptor 10G4	OLFR - olfactory receptor	or106-12 - Odorant receptor	GO:0004984//olfactory receptor activity;	GO:0007186//G-protein coupled receptor protein signaling pathway;	GO:0016021//integral to membrane;	IPR000276//GPCR, rhodopsin-like, 7TM; IPR000725//Olfactory receptor; IPR017452//GPCR, rhodopsin-like superfamily;
Ccdc106	Ccdc106 - Coiled-coil domain-containing protein 106	-	- -	-	-	-	-
CD22	CD22 - B-cell receptor CD22	CD22, SIGLEC2 - CD22 antigen	st3gal5l - Uncharacterized protein (Fragment)	GO:0005515//protein binding;	-	-	IPR007110//Immunoglobulin-like;
Caprin2	Caprin2 - Caprin-2	ACDC - adiponectin	- -	-	-	-	IPR001073//Complement C1q protein;
Klhl10	Klhl10 - Kelch-like protein 10	KLHL10 - kelch-like protein 10	PANDA_011139 - Uncharacterized protein (Fragment)	GO:0005515//protein binding;	-	-	IPR003596//Immunoglobulin V-set, subgroup; IPR003599//Immunoglobulin subtype; IPR006652//Kelch repeat type 1; IPR007110//Immunoglobulin-like; IPR013106//Immunoglobulin V-set;
PYCARD	PYCARD - Apoptosis-associated speck-like protein containing a CARD	PYCARD, ASC - apoptosis-associated speck-like protein containing a CARD	BX005331.2 - Uncharacterized protein	GO:0004197//cysteine-type endopeptidase activity; GO:0005515//protein binding;	GO:0006508//proteolysis; GO:0042981//regulation of apoptotic process;	GO:0005622//intracellular;	IPR001315//Caspase Recruitment; IPR002398//Peptidase C14, caspase precursor p45;
Cd209d	Cd209d - CD209 antigen-like protein D	CD209 - CD209 antigen	- -	GO:0005488//binding;	-	-	IPR001304//C-type lectin;
Gm4952	Gm4952 - Glycine N-acyltransferase-like protein	GLYAT - glycine N-acyltransferase	- -	GO:0008080//N-acetyltransferase activity; GO:0016747//transferase activity, transferring acyl groups other than amino-acyl groups; GO:0047961//glycine N-acyltransferase activity;	-	GO:0005739//mitochondrion;	IPR000182//GNAT domain; IPR010313//Glycine N-acyltransferase; IPR013653//FR47-like; IPR015938//Glycine N-acyltransferase, N-terminal;
ENDOD1	ENDOD1 - Endonuclease domain-containing 1 protein	- -	- -	GO:0003676//nucleic acid binding; GO:0016787//hydrolase activity; GO:0046872//metal ion binding;	-	-	IPR001604//DNA/RNA non-specific endonuclease; IPR020821//Extracellular Endonuclease, subunit A;
Mr1	Mr1 - Major histocompatibility complex class I-related gene protein	MHC1 - major histocompatibility complex, class I	BX682558.1 - Uncharacterized protein	GO:0005515//protein binding;	-	-	IPR003597//Immunoglobulin C1-set; IPR007110//Immunoglobulin-like;
Olfr1	Olfr1 - Olfactory receptor 1	OLFR - olfactory receptor	or105-1 - Odorant receptor	GO:0004984//olfactory receptor activity;	GO:0007186//G-protein coupled receptor protein signaling pathway;	GO:0016021//integral to membrane;	IPR000276//GPCR, rhodopsin-like, 7TM; IPR000725//Olfactory receptor; IPR017452//GPCR, rhodopsin-like superfamily;
Cstb	Cstb - Cystatin-B	CSTA_B - cystatin-A/B	st3gal5l - Uncharacterized protein (Fragment)	GO:0004866//endopeptidase inhibitor activity; GO:0004869//cysteine-type endopeptidase inhibitor activity;	-	GO:0005622//intracellular;	IPR000010//Proteinase inhibitor I25, cystatin; IPR001713//Proteinase inhibitor I25A, stefin A;
GIMAP8	GIMAP8 - GTPase IMAP family member 8	HMG2L1 - high mobility group protein 2-like 1	- -	GO:0005525//GTP binding;	-	-	IPR006703//AIG1;
rdh10b	rdh10b - Retinol dehydrogenase 10-B	RDH10 - retinol dehydrogenase 10	TUBB6 - Uncharacterized protein	GO:0016491//oxidoreductase activity;	GO:0008152//metabolic process;	-	IPR002198//Short-chain dehydrogenase/reductase SDR; IPR002347//Glucose/ribitol dehydrogenase;
Cd209d	Cd209d - CD209 antigen-like protein D	CD209 - CD209 antigen	- -	GO:0005488//binding;	-	-	IPR001304//C-type lectin;
H2-Q10	H2-Q10 - H-2 class I histocompatibility antigen, Q10 alpha chain	MHC1 - major histocompatibility complex, class I	- -	GO:0005515//protein binding;	GO:0006955//immune response; GO:0019882//antigen processing and presentation;	GO:0016020//membrane; GO:0042612//MHC class I protein complex;	IPR001039//MHC class I, alpha chain, alpha1/alpha2; IPR003597//Immunoglobulin C1-set; IPR007110//Immunoglobulin-like;
VPREB1	VPREB1 - Immunoglobulin iota chain	VPREB - pre-B lymphocyte gene	Tru.3558 - Uncharacterized protein (Fragment)	GO:0005515//protein binding;	-	-	IPR003596//Immunoglobulin V-set, subgroup; IPR007110//Immunoglobulin-like; IPR013106//Immunoglobulin V-set;
C1qtnf6	C1qtnf6 - Complement C1q tumor necrosis factor-related protein 6	ACDC - adiponectin	- -	-	-	-	IPR001073//Complement C1q protein;
H2-K1	H2-K1 - Class I histocompatibility antigen, F10 alpha chain	MHC1 - major histocompatibility complex, class I	- -	GO:0005515//protein binding;	-	-	IPR003597//Immunoglobulin C1-set; IPR007110//Immunoglobulin-like;
Btnl2	Btnl2 - Butyrophilin-like protein 2	BTN - butyrophilin	- -	GO:0005515//protein binding;	-	-	IPR003596//Immunoglobulin V-set, subgroup; IPR003599//Immunoglobulin subtype; IPR007110//Immunoglobulin-like; IPR013106//Immunoglobulin V-set;
CHST3	CHST3 - Carbohydrate sulfotransferase 3	CHST3 - chondroitin 6-sulfotransferase 3	CHST3 (1 of 2) - Uncharacterized protein (Fragment)	GO:0008146//sulfotransferase activity;	-	-	IPR000863//Sulfotransferase domain;
KLKB1	KLKB1 - Plasma kallikrein	PRSS - trypsin	- -	GO:0004252//serine-type endopeptidase activity;	GO:0006508//proteolysis;	-	IPR001254//Peptidase S1/S6, chymotrypsin/Hap; IPR001314//Peptidase S1A, chymotrypsin-type;
GIMAP8	GIMAP8 - GTPase IMAP family member 8	HMG2L1 - high mobility group protein 2-like 1	- -	GO:0005525//GTP binding;	-	-	IPR006703//AIG1;
CLEC4M	CLEC4M - C-type lectin domain family 4 member M	CD209 - CD209 antigen	- -	GO:0005488//binding;	GO:0015074//DNA integration;	-	IPR001304//C-type lectin; IPR001584//Integrase, catalytic core;
GVINP1	GVINP1 - Interferon-induced very large GTPase 1	CARD6 - caspase recruitment domain-containing protein 6	fam171a1 - Uncharacterized protein	-	-	-	-
G4	G4 - Ig heavy chain V region 5A	IGH - immunoglobulin heavy chain	ILKAP - Uncharacterized protein (Fragment)	GO:0005515//protein binding;	-	-	IPR003596//Immunoglobulin V-set, subgroup; IPR007110//Immunoglobulin-like; IPR013106//Immunoglobulin V-set;
DHRS13	DHRS13 - Dehydrogenase/reductase SDR family member 13	DHRS13 - dehydrogenase/reductase SDR family member 13	- -	GO:0016491//oxidoreductase activity;	GO:0008152//metabolic process;	-	IPR002198//Short-chain dehydrogenase/reductase SDR; IPR002347//Glucose/ribitol dehydrogenase;
OR1F1	OR1F1 - Olfactory receptor 1F1	OLFR - olfactory receptor	or111-9 - Olfactory receptor protein ZF2A	GO:0004984//olfactory receptor activity;	GO:0007186//G-protein coupled receptor protein signaling pathway;	GO:0016021//integral to membrane;	IPR000276//GPCR, rhodopsin-like, 7TM; IPR000725//Olfactory receptor; IPR017452//GPCR, rhodopsin-like superfamily;
Nceh1	Nceh1 - Neutral cholesterol ester hydrolase 1	NCEH1, AADACL1 - neutral cholesterol ester hydrolase 1	CR376848.1 - Uncharacterized protein	GO:0016787//hydrolase activity;	GO:0008152//metabolic process;	-	IPR013094//Alpha/beta hydrolase fold-3;
ENDOD1	ENDOD1 - Endonuclease domain-containing 1 protein	-- - --	- -	GO:0003676//nucleic acid binding; GO:0016787//hydrolase activity; GO:0046872//metal ion binding;	-	-	IPR001604//DNA/RNA non-specific endonuclease; IPR020821//Extracellular Endonuclease, subunit A;
tutl	tutl - T-cell receptor alpha chain V region RL-5	-	RNF44 - Uncharacterized protein	GO:0005515//protein binding;	-	-	IPR003596//Immunoglobulin V-set, subgroup; IPR003599//Immunoglobulin subtype; IPR007110//Immunoglobulin-like; IPR013106//Immunoglobulin V-set;
VPREB1	VPREB1 - Immunoglobulin iota chain	VPREB - pre-B lymphocyte gene	CR352230.1 - Uncharacterized protein	GO:0005515//protein binding;	-	-	IPR003596//Immunoglobulin V-set, subgroup; IPR007110//Immunoglobulin-like; IPR013106//Immunoglobulin V-set;
stxA	stxA - Neoverrucotoxin subunit alpha	-	- -	GO:0005515//protein binding;	-	-	IPR003961//Fibronectin, type III;
GIMAP8	GIMAP8 - GTPase IMAP family member 8	HMG2L1 - high mobility group protein 2-like 1	- -	GO:0005525//GTP binding;	-	-	IPR006703//AIG1;
OR10G4	OR10G4 - Olfactory receptor 10G4	OLFR - olfactory receptor	or106-12 - Odorant receptor	GO:0004984//olfactory receptor activity;	GO:0007186//G-protein coupled receptor protein signaling pathway;	GO:0016021//integral to membrane;	IPR000276//GPCR, rhodopsin-like, 7TM; IPR000725//Olfactory receptor; IPR017452//GPCR, rhodopsin-like superfamily;
Prss21	Prss21 - Testisin	PRSS - trypsin	- -	GO:0004252//serine-type endopeptidase activity;	GO:0006508//proteolysis;	-	IPR001254//Peptidase S1/S6, chymotrypsin/Hap; IPR001314//Peptidase S1A, chymotrypsin-type;
ydaC	ydaC - Uncharacterized methyltransferase ydaC	ABCF2 - ATP-binding cassette, sub-family F, member 2	LOC100005854 - Hypothetical LOC100005854	GO:0008168//methyltransferase activity;	GO:0008152//metabolic process;	-	IPR013216//Methyltransferase type 11;
GVINP1	GVINP1 - Interferon-induced very large GTPase 1	CARD6 - caspase recruitment domain-containing protein 6	pde4a - Uncharacterized protein	GO:0016817//hydrolase activity, acting on acid anhydrides;	-	-	IPR008803//Root hair defective 3 GTP-binding;
OR52D1	OR52D1 - Olfactory receptor 52D1	OLFR - olfactory receptor	or115-12 - Odorant receptor	GO:0004984//olfactory receptor activity;	GO:0007186//G-protein coupled receptor protein signaling pathway;	GO:0016021//integral to membrane;	IPR000276//GPCR, rhodopsin-like, 7TM; IPR000725//Olfactory receptor; IPR017452//GPCR, rhodopsin-like superfamily;
GIMAP7	GIMAP7 - GTPase IMAP family member 7	-	- -	GO:0005525//GTP binding;	-	-	IPR006703//AIG1;
Obscn	Obscn - Obscurin	IRTA2 - Fc receptor-like protein 5	- -	GO:0005515//protein binding;	-	-	IPR003598//Immunoglobulin subtype 2; IPR003599//Immunoglobulin subtype; IPR007110//Immunoglobulin-like;
OR52E8	OR52E8 - Olfactory receptor 52E8	OLFR - olfactory receptor	or111-5 - Odorant receptor	GO:0004984//olfactory receptor activity;	GO:0007186//G-protein coupled receptor protein signaling pathway;	GO:0016021//integral to membrane;	IPR000276//GPCR, rhodopsin-like, 7TM; IPR000725//Olfactory receptor; IPR017452//GPCR, rhodopsin-like superfamily;
GIMAP7	GIMAP7 - GTPase IMAP family member 7	HMG2L1 - high mobility group protein 2-like 1	- -	GO:0005525//GTP binding;	-	-	IPR006703//AIG1;
stxA	stxA - Stonustoxin subunit alpha	-	ipo7 - Uncharacterized protein	-	-	-	-
H2-Q10	H2-Q10 - H-2 class I histocompatibility antigen, Q10 alpha chain	MHC1 - major histocompatibility complex, class I	- -	-	GO:0006955//immune response; GO:0019882//antigen processing and presentation;	GO:0016020//membrane; GO:0042612//MHC class I protein complex;	IPR001039//MHC class I, alpha chain, alpha1/alpha2;
MRC1	MRC1 - Macrophage mannose receptor 1	MRC - mannose receptor, C type	- -	GO:0005488//binding;	-	-	IPR001304//C-type lectin;
GVINP1	GVINP1 - Interferon-induced very large GTPase 1	-	zfat - Uncharacterized protein (Fragment)	GO:0003924//GTPase activity; GO:0005525//GTP binding;	-	-	IPR001401//Dynamin, GTPase domain;
ZNF180	ZNF180 - Zinc finger protein 180	KRAB - KRAB domain-containing zinc finger protein	usp2a - Uncharacterized protein	GO:0005525//GTP binding; GO:0008270//zinc ion binding;	-	GO:0005622//intracellular;	IPR006703//AIG1; IPR007087//Zinc finger, C2H2; IPR015880//Zinc finger, C2H2-like;
GIMAP8	GIMAP8 - GTPase IMAP family member 8	HMG2L1 - high mobility group protein 2-like 1	greb1 - Uncharacterized protein (Fragment)	GO:0005525//GTP binding;	-	-	IPR006703//AIG1;
PLA2G4C	PLA2G4C - Cytosolic phospholipase A2 gamma	PLA2G - phospholipase A2	- -	GO:0004620//phospholipase activity;	GO:0009395//phospholipid catabolic process;	-	IPR002642//Lysophospholipase, catalytic domain;
CD22	CD22 - B-cell receptor CD22	CD22, SIGLEC2 - CD22 antigen	st3gal5l - Uncharacterized protein (Fragment)	GO:0005515//protein binding;	-	-	IPR007110//Immunoglobulin-like;
OR52J3	OR52J3 - Olfactory receptor 52J3	OLFR - olfactory receptor	or118-3 - Odorant receptor	-	-	-	-
PRF1	PRF1 - Perforin-1	PRF1 - perforin 1	- -	GO:0005515//protein binding;	-	-	IPR000008//C2 calcium-dependent membrane targeting; IPR018029//C2 membrane targeting protein;
Gimap4	Gimap4 - GTPase IMAP family member 4	HMG2L1 - high mobility group protein 2-like 1	- -	GO:0005525//GTP binding;	-	-	IPR006703//AIG1;
Olr1496	Olr1496 - Olfactory receptor 1496	OLFR - olfactory receptor	or109-4 - Odorant receptor	GO:0004984//olfactory receptor activity;	GO:0007186//G-protein coupled receptor protein signaling pathway;	GO:0016021//integral to membrane;	IPR000276//GPCR, rhodopsin-like, 7TM; IPR000725//Olfactory receptor; IPR017452//GPCR, rhodopsin-like superfamily;
Aloxe3	Aloxe3 - Epidermis-type lipoxygenase 3	ALOX15B - --	YOD1 - Uncharacterized protein (Fragment)	GO:0005506//iron ion binding; GO:0005515//protein binding; GO:0016165//lipoxygenase activity; GO:0016702//oxidoreductase activity, acting on single donors with incorporation of molecular oxygen, incorporation of two atoms of oxygen; GO:0046872//metal ion binding;	GO:0006691//leukotriene metabolic process; GO:0055114//oxidation-reduction process;	-	IPR000907//Lipoxygenase; IPR001024//Lipoxygenase, LH2; IPR001885//Lipoxygenase, mammalian; IPR013819//Lipoxygenase, C-terminal;
ENDOD1	ENDOD1 - Endonuclease domain-containing 1 protein	E3.1.30.- - endonuclease	syvn1 - Uncharacterized protein (Fragment)	GO:0003676//nucleic acid binding; GO:0016787//hydrolase activity; GO:0046872//metal ion binding;	-	-	IPR001604//DNA/RNA non-specific endonuclease; IPR020821//Extracellular Endonuclease, subunit A;
RNH1	RNH1 - Ribonuclease inhibitor	NLRP3, PYPAF1 - NACHT, LRR and PYD domains-containing protein 3	- -	-	-	-	IPR003590//Leucine-rich repeat, ribonuclease inhibitor subtype; IPR006553//Leucine-rich repeat, cysteine-containing subtype;
H2-Aa	H2-Aa - H-2 class II histocompatibility antigen, I-E alpha chain (Fragment)	MHC2 - major histocompatibility complex, class II	- -	GO:0005515//protein binding;	GO:0006955//immune response; GO:0019882//antigen processing and presentation;	GO:0016020//membrane; GO:0042613//MHC class II protein complex;	IPR001003//MHC class II, alpha chain, N-terminal; IPR003597//Immunoglobulin C1-set; IPR007110//Immunoglobulin-like;
H2-Ab1	H2-Ab1 - H-2 class II histocompatibility antigen, A-S beta chain	MHC2 - major histocompatibility complex, class II	- -	GO:0005515//protein binding;	-	-	IPR003597//Immunoglobulin C1-set; IPR007110//Immunoglobulin-like;
stxA	stxA - Stonustoxin subunit alpha	-	- -	GO:0005515//protein binding;	-	-	IPR001073//Complement C1q protein; IPR003961//Fibronectin, type III;
HSD17B8	HSD17B8 - Estradiol 17-beta-dehydrogenase 8	HSD17B8 - --	- -	GO:0005515//protein binding; GO:0016491//oxidoreductase activity;	GO:0006955//immune response; GO:0008152//metabolic process; GO:0019882//antigen processing and presentation;	GO:0016020//membrane; GO:0042613//MHC class II protein complex;	IPR000353//MHC class II, beta chain, N-terminal; IPR002198//Short-chain dehydrogenase/reductase SDR; IPR002347//Glucose/ribitol dehydrogenase; IPR003597//Immunoglobulin C1-set; IPR007110//Immunoglobulin-like; IPR020842//Polyketide synthase/Fatty acid synthase, KR;
TRIM21	TRIM21 - E3 ubiquitin-protein ligase TRIM21	TRIM39 - tripartite motif-containing protein 39	bty - Bloodthirsty	GO:0005515//protein binding;	-	-	IPR001870//B30.2/SPRY domain; IPR003877//SPla/RYanodine receptor SPRY; IPR003879//Butyrophylin-like; IPR006574//SPRY-associated; IPR018355//SPla/RYanodine receptor subgroup;
RT1-Bb	RT1-Bb - DLA class II histocompatibility antigen, DR-1 beta chain	MHC2 - major histocompatibility complex, class II	- -	GO:0005515//protein binding;	GO:0006955//immune response; GO:0019882//antigen processing and presentation;	GO:0016020//membrane; GO:0042613//MHC class II protein complex;	IPR000353//MHC class II, beta chain, N-terminal; IPR003597//Immunoglobulin C1-set; IPR007110//Immunoglobulin-like;
STOM	STOM - Erythrocyte band 7 integral membrane protein	CDH1 - cell division cycle 20-like protein 1, cofactor of APC complex	- -	-	-	GO:0016020//membrane;	IPR001107//Band 7 protein; IPR001972//Stomatin;
CLEC4M	CLEC4M - C-type lectin domain family 4 member M	COLEC12 - collectin sub-family member 12	- -	GO:0005488//binding; GO:0005529//sugar binding;	-	-	IPR001304//C-type lectin; IPR002353//Type II antifreeze protein;
HTR3A	HTR3A - 5-hydroxytryptamine receptor 3A	HTR3 - 5-hydroxytryptamine receptor 3	galnt1 - Uncharacterized protein	GO:0005230//extracellular ligand-gated ion channel activity;	GO:0006810//transport; GO:0006811//ion transport;	GO:0016020//membrane; GO:0016021//integral to membrane;	IPR006029//Neurotransmitter-gated ion-channel transmembrane domain; IPR006201//Neurotransmitter-gated ion-channel; IPR006202//Neurotransmitter-gated ion-channel ligand-binding;
RT1-Bb	RT1-Bb - DLA class II histocompatibility antigen, DR-1 beta chain	MHC2 - major histocompatibility complex, class II	- -	GO:0005515//protein binding;	GO:0006955//immune response; GO:0019882//antigen processing and presentation;	GO:0016020//membrane; GO:0042613//MHC class II protein complex;	IPR000353//MHC class II, beta chain, N-terminal; IPR003597//Immunoglobulin C1-set; IPR007110//Immunoglobulin-like;
Clec4e	Clec4e - C-type lectin domain family 4 member E	CLEC4E - C-type lectin domain family 4, member E	- -	GO:0005488//binding;	-	-	IPR001304//C-type lectin;
stxA	stxA - Stonustoxin subunit alpha	-	- -	GO:0005515//protein binding; GO:0008009//chemokine activity;	GO:0006955//immune response;	GO:0005576//extracellular region;	IPR001811//Chemokine interleukin-8-like domain; IPR003961//Fibronectin, type III;
Gm5629	Gm5629 - Ig heavy chain V region M315	IGH - immunoglobulin heavy chain	ILKAP - Uncharacterized protein (Fragment)	GO:0005515//protein binding;	-	-	IPR003596//Immunoglobulin V-set, subgroup; IPR007110//Immunoglobulin-like; IPR013106//Immunoglobulin V-set;
ENDOD1	ENDOD1 - Endonuclease domain-containing 1 protein	- -	CT573337.1 - Uncharacterized protein	GO:0003676//nucleic acid binding; GO:0016787//hydrolase activity; GO:0046872//metal ion binding;	-	-	IPR001604//DNA/RNA non-specific endonuclease; IPR020821//Extracellular Endonuclease, subunit A;
CHST3	CHST3 - Carbohydrate sulfotransferase 3	CHST3 - chondroitin 6-sulfotransferase 3	CHST3 (1 of 2) - Uncharacterized protein (Fragment)	GO:0008146//sulfotransferase activity;	-	-	IPR000863//Sulfotransferase domain;
OR13C2	OR13C2 - Olfactory receptor 13C2	OLFR - olfactory receptor	or110-2 - Odorant receptor	GO:0004984//olfactory receptor activity;	GO:0007186//G-protein coupled receptor protein signaling pathway;	GO:0016021//integral to membrane;	IPR000276//GPCR, rhodopsin-like, 7TM; IPR000725//Olfactory receptor; IPR017452//GPCR, rhodopsin-like superfamily;
eryA	eryA - Erythronolide synthase, modules 3 and 4	YME1 - ATP-dependent metalloprotease	- -	GO:0000036//acyl carrier activity; GO:0003824//catalytic activity; GO:0048037//cofactor binding;	GO:0009058//biosynthetic process;	-	IPR000794//Beta-ketoacyl synthase; IPR006163//Phosphopantetheine-binding; IPR009081//Acyl carrier protein-like; IPR013968//Polyketide synthase, KR; IPR014030//Beta-ketoacyl synthase, N-terminal; IPR014031//Beta-ketoacyl synthase, C-terminal; IPR014043//Acyl transferase; IPR020801//Polyketide synthase, acyl transferase domain; IPR020807//Polyketide synthase, dehydratase domain; IPR020841//Polyketi…
G4	G4 - Ig heavy chain V region 5A	IGH - immunoglobulin heavy chain	ighm - Ighm protein	GO:0005515//protein binding;	-	-	IPR003596//Immunoglobulin V-set, subgroup; IPR003599//Immunoglobulin subtype; IPR007110//Immunoglobulin-like; IPR013106//Immunoglobulin V-set;
H2-Q8	H2-Q8 - DLA class I histocompatibility antigen, A9/A9 alpha chain	MHC1 - major histocompatibility complex, class I	- -	GO:0005515//protein binding;	GO:0006955//immune response; GO:0019882//antigen processing and presentation;	GO:0016020//membrane; GO:0042612//MHC class I protein complex;	IPR001039//MHC class I, alpha chain, alpha1/alpha2; IPR003597//Immunoglobulin C1-set; IPR007110//Immunoglobulin-like;
H2-Eb1	H2-Eb1 - SMH class II histocompatibility antigen, beta-1 chain	MHC2 - major histocompatibility complex, class II	- -	GO:0005515//protein binding;	-	-	IPR003597//Immunoglobulin C1-set; IPR007110//Immunoglobulin-like;
MR1	MR1 - Major histocompatibility complex class I-related gene protein	MHC1 - major histocompatibility complex, class I	UAH01 - MHC class I antigen (Fragment)	GO:0005515//protein binding; GO:0005525//GTP binding;	GO:0006955//immune response; GO:0019882//antigen processing and presentation;	GO:0016020//membrane; GO:0042612//MHC class I protein complex;	IPR001039//MHC class I, alpha chain, alpha1/alpha2; IPR003597//Immunoglobulin C1-set; IPR006703//AIG1; IPR007110//Immunoglobulin-like;
G4	G4 - Ig heavy chain V region 5A	IGH - immunoglobulin heavy chain	ZDHHC7 - Uncharacterized protein (Fragment)	GO:0005515//protein binding;	-	-	IPR003596//Immunoglobulin V-set, subgroup; IPR007110//Immunoglobulin-like; IPR013106//Immunoglobulin V-set;
CNTN3	CNTN3 - Contactin-3	CNTN3 - contactin 3	- -	GO:0005515//protein binding;	-	-	IPR003599//Immunoglobulin subtype; IPR007110//Immunoglobulin-like; IPR013106//Immunoglobulin V-set;
PYCARD	PYCARD - Apoptosis-associated speck-like protein containing a CARD	PYCARD, ASC - apoptosis-associated speck-like protein containing a CARD	BX005331.2 - Uncharacterized protein	GO:0004197//cysteine-type endopeptidase activity; GO:0005515//protein binding;	GO:0006508//proteolysis; GO:0042981//regulation of apoptotic process;	GO:0005622//intracellular;	IPR001315//Caspase Recruitment; IPR002398//Peptidase C14, caspase precursor p45;
G4	G4 - Ig heavy chain V-III region NIE	VPREB - pre-B lymphocyte gene	Ola.11241 - Uncharacterized protein	GO:0005515//protein binding;	-	-	IPR003596//Immunoglobulin V-set, subgroup; IPR003599//Immunoglobulin subtype; IPR007110//Immunoglobulin-like; IPR013106//Immunoglobulin V-set;
Itln1	Itln1 - Intelectin-1a	-	itln2 - Uncharacterized protein (Fragment)	GO:0005102//receptor binding;	GO:0007165//signal transduction;	-	IPR002181//Fibrinogen, alpha/beta/gamma chain, C-terminal globular;
caprin2	caprin2 - Caprin-2	C1QA - complement C1q subcomponent subunit A	cytb - Ovary-specific C1q-like factor	-	-	-	IPR001073//Complement C1q protein;
Tmprss6	Tmprss6 - Transmembrane protease serine 6	PRSS - trypsin	- -	GO:0004252//serine-type endopeptidase activity;	GO:0006508//proteolysis;	-	IPR001254//Peptidase S1/S6, chymotrypsin/Hap; IPR001314//Peptidase S1A, chymotrypsin-type;
C1QL2	C1QL2 - Complement C1q-like protein 2	C1QA - complement C1q subcomponent subunit A	- -	-	-	-	IPR001073//Complement C1q protein;
H2-Ab1	H2-Ab1 - H-2 class II histocompatibility antigen, A-Q beta chain	MHC2 - major histocompatibility complex, class II	- -	GO:0005515//protein binding;	GO:0006955//immune response; GO:0019882//antigen processing and presentation;	GO:0016020//membrane; GO:0042613//MHC class II protein complex;	IPR000353//MHC class II, beta chain, N-terminal; IPR003597//Immunoglobulin C1-set; IPR007110//Immunoglobulin-like;
G4	G4 - Ig heavy chain V region 5A	IGH - immunoglobulin heavy chain	ILKAP - Uncharacterized protein (Fragment)	-	-	-	IPR003596//Immunoglobulin V-set, subgroup; IPR013106//Immunoglobulin V-set;
EDS5	EDS5 - Epidermal differentiation-specific protein	QARS, glnS - glutaminyl-tRNA synthetase	bmpr1a - Ep37-L2	-	-	-	IPR001064//Beta/gamma crystallin;
SACS	SACS - Sacsin	-	- -	GO:0031072//heat shock protein binding;	-	-	IPR001623//Heat shock protein DnaJ, N-terminal; IPR007842//HEPN;
KLKB1	KLKB1 - Plasma kallikrein	TMPRSS9 - transmembrane protease, serine 9	scn1a - Uncharacterized protein (Fragment)	GO:0004252//serine-type endopeptidase activity;	GO:0006508//proteolysis;	-	IPR001254//Peptidase S1/S6, chymotrypsin/Hap; IPR001314//Peptidase S1A, chymotrypsin-type;
OR52K1	OR52K1 - Olfactory receptor 52K1	OLFR - olfactory receptor	pbrm1l - Uncharacterized protein (Fragment)	GO:0004984//olfactory receptor activity;	GO:0007186//G-protein coupled receptor signaling pathway;	GO:0016021//integral to membrane;	IPR000725//Olfactory receptor; IPR017452//GPCR, rhodopsin-like superfamily;
rdh10	rdh10 - Retinol dehydrogenase 10	RDH10 - retinol dehydrogenase 10	BX546446.1 - Uncharacterized protein	GO:0016491//oxidoreductase activity;	GO:0008152//metabolic process;	-	IPR002198//Short-chain dehydrogenase/reductase SDR; IPR002347//Glucose/ribitol dehydrogenase;
C1ql4	C1ql4 - Complement C1q-like protein 4	C1QA - complement C1q subcomponent subunit A	MC4R - C1q-like-protein	-	-	-	IPR001073//Complement C1q protein;
OR4E2	OR4E2 - Olfactory receptor 4E2	OLFR - olfactory receptor	or101-1 - Uncharacterized protein (Fragment)	GO:0004984//olfactory receptor activity;	GO:0007186//G-protein coupled receptor protein signaling pathway;	GO:0016021//integral to membrane;	IPR000276//GPCR, rhodopsin-like, 7TM; IPR000725//Olfactory receptor; IPR017452//GPCR, rhodopsin-like superfamily;
Olfr24	Olfr24 - Olfactory receptor 24	OLFR - olfactory receptor	or109-4 - Odorant receptor	GO:0004984//olfactory receptor activity;	GO:0007186//G-protein coupled receptor protein signaling pathway;	GO:0016021//integral to membrane;	IPR000276//GPCR, rhodopsin-like, 7TM; IPR000725//Olfactory receptor; IPR017452//GPCR, rhodopsin-like superfamily;
G4	G4 - Ig heavy chain V-III region VH26	IGH - immunoglobulin heavy chain	SLC7A9 - Uncharacterized protein	-	-	-	IPR003596//Immunoglobulin V-set, subgroup; IPR013106//Immunoglobulin V-set;
RNH1	RNH1 - Ribonuclease inhibitor	NLRP3, PYPAF1 - NACHT, LRR and PYD domains-containing protein 3	- -	GO:0005515//protein binding;	-	-	IPR001611//Leucine-rich repeat; IPR003590//Leucine-rich repeat, ribonuclease inhibitor subtype;
pol	pol - Retrovirus-related Pol polyprotein from transposon 17.6	K07497 - putative transposase	- -	GO:0003723//RNA binding; GO:0003964//RNA-directed DNA polymerase activity;	GO:0006278//RNA-dependent DNA replication; GO:0015074//DNA integration;	-	IPR000477//Reverse transcriptase; IPR001584//Integrase, catalytic core;
GSTA1	GSTA1 - Glutathione S-transferase A1	E2.5.1.18, gst - glutathione S-transferase	ywhag1 - Glutathione S-transferase	GO:0004364//glutathione transferase activity; GO:0005515//protein binding;	GO:0008152//metabolic process;	-	IPR003080//Glutathione S-transferase, alpha class; IPR004045//Glutathione S-transferase, N-terminal; IPR004046//Glutathione S-transferase, C-terminal; IPR017933//Glutathione S-transferase/chloride channel, C-terminal;
C1ql4	C1ql4 - Complement C1q-like protein 4	ACDC - adiponectin	-	-	-	-	-
COL8A1	COL8A1 - Collagen alpha-1(VIII) chain	ACDC - adiponectin	- -	-	-	-	IPR001073//Complement C1q protein;
Igh-VJ558	Igh-VJ558 - Ig heavy chain V region PJ14	IGH - immunoglobulin heavy chain	RGD1305235 - Uncharacterized protein (Fragment)	-	-	-	IPR003596//Immunoglobulin V-set, subgroup; IPR013106//Immunoglobulin V-set;
stxA	stxA - Neoverrucotoxin subunit alpha	-	- -	GO:0005515//protein binding;	-	-	IPR003961//Fibronectin, type III;
Endog	Endog - Endonuclease G, mitochondrial	E3.1.30.- - endonuclease	cblb - Uncharacterized protein (Fragment)	GO:0003676//nucleic acid binding; GO:0016787//hydrolase activity; GO:0046872//metal ion binding;	-	-	IPR001604//DNA/RNA non-specific endonuclease; IPR020821//Extracellular Endonuclease, subunit A;
Vpreb1	Vpreb1 - Immunoglobulin iota chain	VPREB - pre-B lymphocyte gene	Tru.3558 - Uncharacterized protein (Fragment)	GO:0005515//protein binding;	-	-	IPR003596//Immunoglobulin V-set, subgroup; IPR003599//Immunoglobulin subtype; IPR007110//Immunoglobulin-like; IPR013106//Immunoglobulin V-set;
TMEM100	TMEM100 - Transmembrane protein 100	-	TMEM100 - Uncharacterized protein	-	-	-	-
CD209	CD209 - CD209 antigen	MHC2 - major histocompatibility complex, class II	cd209 - Uncharacterized protein	GO:0005488//binding; GO:0005515//protein binding; GO:0005529//sugar binding;	-	-	IPR001304//C-type lectin; IPR002353//Type II antifreeze protein; IPR003597//Immunoglobulin C1-set; IPR007110//Immunoglobulin-like;
G4	G4 - Ig heavy chain V-III region CAM	IGH - immunoglobulin heavy chain	SLC7A9 - Uncharacterized protein	GO:0005515//protein binding;	-	-	IPR003596//Immunoglobulin V-set, subgroup; IPR007110//Immunoglobulin-like; IPR013106//Immunoglobulin V-set;
Clec4f	Clec4f - C-type lectin domain family 4 member F	CLEC4F, CLECSF13 - C-type lectin domain family 4, member F	- -	GO:0005488//binding;	-	-	IPR001304//C-type lectin;
Spaca4	Spaca4 - Sperm acrosome membrane-associated protein 4	LY6 - lymphocyte antigen 6 complex	Ola.27356 - Uncharacterized protein	GO:0004675//transmembrane receptor protein serine/threonine kinase activity; GO:0005024//transforming growth factor beta-activated receptor activity;	-	GO:0016020//membrane;	IPR000472//TGF-beta receptor/activin receptor, type I/II;
C1ql4	C1ql4 - Complement C1q-like protein 4	-	she - Uncharacterized protein	-	-	-	IPR001073//Complement C1q protein;
OR2A12	OR2A12 - Olfactory receptor 2A12	OLFR - olfactory receptor	or108-2 - Odorant receptor	GO:0004984//olfactory receptor activity;	GO:0007186//G-protein coupled receptor protein signaling pathway;	GO:0016021//integral to membrane;	IPR000276//GPCR, rhodopsin-like, 7TM; IPR000725//Olfactory receptor; IPR017452//GPCR, rhodopsin-like superfamily;
OR52P1P	OR52P1P - Putative olfactory receptor 52P1	OLFR - olfactory receptor	or115-13 - Odorant receptor	GO:0004984//olfactory receptor activity;	GO:0007186//G-protein coupled receptor protein signaling pathway;	GO:0016021//integral to membrane;	IPR000276//GPCR, rhodopsin-like, 7TM; IPR000725//Olfactory receptor; IPR017452//GPCR, rhodopsin-like superfamily;
CCDC106	CCDC106 - Coiled-coil domain-containing protein 106	-	Ola.3458 - Uncharacterized protein (Fragment)	-	-	-	-
PLA2G4C	PLA2G4C - Cytosolic phospholipase A2 gamma	PLA2G - phospholipase A2	- -	GO:0004620//phospholipase activity;	GO:0009395//phospholipid catabolic process;	-	IPR002642//Lysophospholipase, catalytic domain;
GVINP1	GVINP1 - Interferon-induced very large GTPase 1	CARD6 - caspase recruitment domain-containing protein 6	- -	GO:0005525//GTP binding;	-	-	IPR006703//AIG1;
PLA2G1B	PLA2G1B - Phospholipase A2 (Fragment)	PLA2G - phospholipase A2	pla2g1b - Phospholipase A2, group IB (Pancreas)	GO:0004623//phospholipase A2 activity; GO:0005509//calcium ion binding;	GO:0016042//lipid catabolic process;	-	IPR001211//Phospholipase A2, eukaryotic; IPR016090//Phospholipase A2;
Alox15b	Alox15b - Arachidonate 15-lipoxygenase B	ALOX15B - --	LOXE3 - Epidermis-type lipoxygenase 3	GO:0005506//iron ion binding; GO:0005515//protein binding; GO:0016165//lipoxygenase activity; GO:0016702//oxidoreductase activity, acting on single donors with incorporation of molecular oxygen, incorporation of two atoms of oxygen; GO:0046872//metal ion binding;	GO:0006691//leukotriene metabolic process; GO:0055114//oxidation-reduction process;	-	IPR000907//Lipoxygenase; IPR001024//Lipoxygenase, LH2; IPR001885//Lipoxygenase, mammalian; IPR013819//Lipoxygenase, C-terminal;
Itln1	Itln1 - Intelectin-1a	-	celf2 - Intelectin	GO:0005102//receptor binding;	GO:0007165//signal transduction;	-	IPR002181//Fibrinogen, alpha/beta/gamma chain, C-terminal globular;
C1ql4	C1ql4 - Complement C1q-like protein 4	-	- -	GO:0005515//protein binding;	-	-	IPR001073//Complement C1q protein; IPR003596//Immunoglobulin V-set, subgroup; IPR003598//Immunoglobulin subtype 2; IPR003599//Immunoglobulin subtype; IPR007110//Immunoglobulin-like; IPR013106//Immunoglobulin V-set;
G4	G4 - Ig heavy chain V-III region TRO	IGH - immunoglobulin heavy chain	ZMYND10 - Uncharacterized protein (Fragment)	GO:0005515//protein binding;	-	-	IPR003596//Immunoglobulin V-set, subgroup; IPR007110//Immunoglobulin-like; IPR013106//Immunoglobulin V-set;
Prf1	Prf1 - Perforin-1	PRF1 - perforin 1	- -	GO:0005515//protein binding;	-	-	IPR000008//C2 calcium-dependent membrane targeting; IPR018029//C2 membrane targeting protein; IPR020477//C2 domain;
Cldn8	Cldn8 - Claudin-8	CLDN - claudin	- -	GO:0005198//structural molecule activity;	-	GO:0005923//tight junction; GO:0016020//membrane;	IPR004031//PMP-22/EMP/MP20/Claudin; IPR006187//Claudin;
OR52N2	OR52N2 - Olfactory receptor 52N2	OLFR - olfactory receptor	or102-2 - Odorant receptor 5.3	GO:0004984//olfactory receptor activity;	GO:0007186//G-protein coupled receptor protein signaling pathway;	GO:0016021//integral to membrane;	IPR000276//GPCR, rhodopsin-like, 7TM; IPR000725//Olfactory receptor; IPR017452//GPCR, rhodopsin-like superfamily;
PLA2G4C	PLA2G4C - Cytosolic phospholipase A2 gamma	PLA2G - phospholipase A2	mapre1 - Uncharacterized protein	GO:0004620//phospholipase activity;	GO:0009395//phospholipid catabolic process;	-	IPR002642//Lysophospholipase, catalytic domain;
pol	pol - Retrovirus-related Pol polyprotein from transposon 17.6	AVPR2 - arginine vasopressin receptor 2	- -	GO:0003723//RNA binding; GO:0003964//RNA-directed DNA polymerase activity;	GO:0006278//RNA-dependent DNA replication; GO:0015074//DNA integration;	-	IPR000477//Reverse transcriptase; IPR001584//Integrase, catalytic core;
H2-K1	H2-K1 - Class I histocompatibility antigen, F10 alpha chain	MHC1 - major histocompatibility complex, class I	- -	GO:0005515//protein binding;	GO:0006955//immune response; GO:0019882//antigen processing and presentation;	GO:0016020//membrane; GO:0042612//MHC class I protein complex;	IPR001039//MHC class I, alpha chain, alpha1/alpha2; IPR003597//Immunoglobulin C1-set; IPR007110//Immunoglobulin-like;
OR5K4	OR5K4 - Olfactory receptor 5K4	OLFR - olfactory receptor	or115-13 - Odorant receptor	GO:0004984//olfactory receptor activity;	GO:0007186//G-protein coupled receptor protein signaling pathway;	GO:0016021//integral to membrane;	IPR000276//GPCR, rhodopsin-like, 7TM; IPR000725//Olfactory receptor; IPR017452//GPCR, rhodopsin-like superfamily;
C1galt1	C1galt1 - Glycoprotein-N-acetylgalactosamine 3-beta-galactosyltransferase 1	C1GALT1 - glycoprotein-N-acetylgalactosamine 3-beta-galactosyltransferase	nlgn4a - Uncharacterized protein (Fragment)	GO:0016757//transferase activity, transferring glycosyl groups;	-	GO:0016020//membrane;	IPR003378//Fringe-like;
GIMAP8	GIMAP8 - GTPase IMAP family member 8	HMG2L1 - high mobility group protein 2-like 1	- -	GO:0005525//GTP binding;	-	-	IPR006703//AIG1;
OR4Q2	OR4Q2 - Olfactory receptor 4Q2	OLFR - olfactory receptor	- -	GO:0004984//olfactory receptor activity;	GO:0007186//G-protein coupled receptor protein signaling pathway;	GO:0016021//integral to membrane;	IPR000276//GPCR, rhodopsin-like, 7TM; IPR000725//Olfactory receptor; IPR017452//GPCR, rhodopsin-like superfamily;
CLEC4F	CLEC4F - C-type lectin domain family 4 member F	CLEC4E - C-type lectin domain family 4, member E	ap1m2 - Uncharacterized protein (Fragment)	GO:0005488//binding;	-	-	IPR001304//C-type lectin;
Plaur	Plaur - Urokinase plasminogen activator surface receptor	PLAUR - plasminogen activator, urokinase receptor	- -	-	-	-	IPR001526//CD59 antigen; IPR016054//Ly-6 antigen / uPA receptor -like;
G4	G4 - Ig heavy chain V region 5A	IGH - immunoglobulin heavy chain	ILKAP - Uncharacterized protein (Fragment)	-	-	-	IPR003596//Immunoglobulin V-set, subgroup; IPR013106//Immunoglobulin V-set;
PSAP	PSAP - Proactivator polypeptide	PSAP, SGP1 - saposin	- -	-	GO:0006629//lipid metabolic process; GO:0006665//sphingolipid metabolic process;	GO:0005764//lysosome;	IPR007856//Saposin-like type B, 1; IPR008138//Saposin-like type B, 2; IPR008139//Saposin B; IPR008373//Saposin;
Aloxe3	Aloxe3 - Epidermis-type lipoxygenase 3	ALOX15B - --	PIAS1 (2 of 2) - Uncharacterized protein	GO:0016702//oxidoreductase activity, acting on single donors with incorporation of molecular oxygen, incorporation of two atoms of oxygen; GO:0046872//metal ion binding;	GO:0055114//oxidation-reduction process;	-	IPR000907//Lipoxygenase; IPR013819//Lipoxygenase, C-terminal;
OR10G4	OR10G4 - Olfactory receptor 10G4	OLFR - olfactory receptor	or106-1 - Odorant receptor	GO:0004984//olfactory receptor activity;	GO:0007186//G-protein coupled receptor protein signaling pathway;	GO:0016021//integral to membrane;	IPR000276//GPCR, rhodopsin-like, 7TM; IPR000725//Olfactory receptor; IPR017452//GPCR, rhodopsin-like superfamily;
H2-L	H2-L - H-2 class I histocompatibility antigen, L-D alpha chain	MHC1 - major histocompatibility complex, class I	- -	GO:0005515//protein binding;	GO:0006955//immune response; GO:0019882//antigen processing and presentation;	GO:0016020//membrane; GO:0042612//MHC class I protein complex;	IPR001039//MHC class I, alpha chain, alpha1/alpha2; IPR003597//Immunoglobulin C1-set; IPR007110//Immunoglobulin-like;
GIMAP7	GIMAP7 - GTPase IMAP family member 7	HMG2L1 - high mobility group protein 2-like 1	BX004816.4 - Uncharacterized protein	GO:0005525//GTP binding;	-	-	IPR006703//AIG1;
GVINP1	GVINP1 - Interferon-induced very large GTPase 1	CARD6 - caspase recruitment domain-containing protein 6	- -	-	-	-	-
G4	G4 - Ig heavy chain V-III region TRO	IGH - immunoglobulin heavy chain	SLC7A9 - Uncharacterized protein	GO:0005515//protein binding;	-	-	IPR003596//Immunoglobulin V-set, subgroup; IPR007110//Immunoglobulin-like; IPR013106//Immunoglobulin V-set;
COL8A2	COL8A2 - Collagen alpha-2(VIII) chain	C1QA - complement C1q subcomponent subunit A	or111-9 - Uncharacterized protein	-	-	-	IPR001073//Complement C1q protein;
MEFV	MEFV - Pyrin	TRIM39 - tripartite motif-containing protein 39	btr26 - Uncharacterized protein	GO:0005515//protein binding;	-	-	IPR001870//B30.2/SPRY domain; IPR003877//SPla/RYanodine receptor SPRY; IPR003879//Butyrophylin-like; IPR006574//SPRY-associated; IPR018355//SPla/RYanodine receptor subgroup;
C1ql4	C1ql4 - Complement C1q-like protein 4	C1QA - complement C1q subcomponent subunit A	cytb - Ovary-specific C1q-like factor	-	-	-	IPR001073//Complement C1q protein;
PLA2G4C	PLA2G4C - Cytosolic phospholipase A2 gamma	PLA2G - phospholipase A2	mapre1 - Uncharacterized protein	GO:0004620//phospholipase activity;	GO:0009395//phospholipid catabolic process;	-	IPR002642//Lysophospholipase, catalytic domain;
Gpr34	Gpr34 - Probable G-protein coupled receptor 34	GPR34 - G protein-coupled receptor 34	CU655969.1 - Uncharacterized protein	GO:0045028//G-protein coupled purinergic nucleotide receptor activity;	GO:0007186//G-protein coupled receptor signaling pathway; GO:0035589//G-protein coupled purinergic nucleotide receptor signaling pathway;	GO:0016021//integral to membrane;	IPR000276//GPCR, rhodopsin-like, 7TM; IPR002286//P2 purinoceptor; IPR017452//GPCR, rhodopsin-like superfamily;
PRF1	PRF1 - Perforin-1	PRF1 - perforin 1	- -	GO:0005515//protein binding;	-	-	IPR000008//C2 calcium-dependent membrane targeting; IPR018029//C2 membrane targeting protein; IPR020477//C2 domain;
ache	ache - Acetylcholinesterase	ACHE - acetylcholinesterase	ache - Acetylcholinesterase (Precursor)	GO:0004091//carboxylesterase activity; GO:0004104//cholinesterase activity;	-	GO:0016020//membrane;	IPR000997//Cholinesterase; IPR002018//Carboxylesterase, type B; IPR014788//Acetylcholinesterase, tetramerisation;
PBLD	PBLD - Phenazine biosynthesis-like domain-containing protein	K06998 - --	- -	GO:0003824//catalytic activity;	GO:0009058//biosynthetic process;	-	IPR003719//Phenazine biosynthesis PhzC/PhzF protein;
C1ql3	C1ql3 - Complement C1q-like protein 3	ACDC - adiponectin	pp2 - C1q-like protein	-	-	-	IPR001073//Complement C1q protein;
C1ql4	C1ql4 - Complement C1q-like protein 4	ACDC - adiponectin	cytb - Ovary-specific C1q-like factor	-	-	-	IPR001073//Complement C1q protein;
C1QL2	C1QL2 - Complement C1q-like protein 2	ACDC - adiponectin	cytb - Ovary-specific C1q-like factor	-	-	-	IPR001073//Complement C1q protein;
Alox15b	Alox15b - Arachidonate 15-lipoxygenase B	ALOX15B - --	SRGAP1 (2 of 2) - Uncharacterized protein	GO:0016702//oxidoreductase activity, acting on single donors with incorporation of molecular oxygen, incorporation of two atoms of oxygen; GO:0046872//metal ion binding;	GO:0055114//oxidation-reduction process;	-	IPR000907//Lipoxygenase; IPR013819//Lipoxygenase, C-terminal;
H2-K1	H2-K1 - H-2 class I histocompatibility antigen, K-B alpha chain	MHC1 - major histocompatibility complex, class I	caau-ZB - MHC class I protein	GO:0005515//protein binding;	GO:0006955//immune response; GO:0019882//antigen processing and presentation;	GO:0016020//membrane; GO:0042612//MHC class I protein complex;	IPR001039//MHC class I, alpha chain, alpha1/alpha2; IPR003597//Immunoglobulin C1-set; IPR007110//Immunoglobulin-like;
TCRA	TCRA - T-cell receptor alpha chain V region CTL-F3	-	CR352230.1 - Uncharacterized protein	GO:0005515//protein binding;	-	-	IPR003596//Immunoglobulin V-set, subgroup; IPR003599//Immunoglobulin subtype; IPR007110//Immunoglobulin-like; IPR013106//Immunoglobulin V-set;
ENDOD1	ENDOD1 - Endonuclease domain-containing 1 protein	- -	vwa5b2 - Uncharacterized protein	GO:0003676//nucleic acid binding; GO:0016787//hydrolase activity; GO:0046872//metal ion binding;	-	-	IPR001604//DNA/RNA non-specific endonuclease; IPR020821//Extracellular Endonuclease, subunit A;
DHRS13	DHRS13 - Dehydrogenase/reductase SDR family member 13	E1.1.1.- - --	- -	GO:0016491//oxidoreductase activity;	GO:0008152//metabolic process;	-	IPR002198//Short-chain dehydrogenase/reductase SDR; IPR002347//Glucose/ribitol dehydrogenase;
IGHV1OR21-1	IGHV1OR21-1 - Putative V-set and immunoglobulin domain-containing-like protein IGHV1OR21-1	-	INSM2 - Uncharacterized protein	-	-	-	-
OR4Q2	OR4Q2 - Olfactory receptor 4Q2	OLFR - olfactory receptor	or115-5 - Odorant receptor	GO:0004978//adrenocorticotropin receptor activity; GO:0004984//olfactory receptor activity;	GO:0007186//G-protein coupled receptor protein signaling pathway;	GO:0016021//integral to membrane;	IPR000276//GPCR, rhodopsin-like, 7TM; IPR000725//Olfactory receptor; IPR001168//Adrenocorticotrophin (ACTH) receptor; IPR017452//GPCR, rhodopsin-like superfamily;
TCRA	TCRA - T-cell receptor alpha chain V region CTL-F3	-	CR352230.1 - Uncharacterized protein	GO:0005515//protein binding;	-	-	IPR003596//Immunoglobulin V-set, subgroup; IPR003599//Immunoglobulin subtype; IPR007110//Immunoglobulin-like; IPR013106//Immunoglobulin V-set;
ASPG	ASPG - 60 kDa lysophospholipase	ASPG - --	- -	GO:0005515//protein binding;	GO:0006520//cellular amino acid metabolic process;	-	IPR002110//Ankyrin repeat; IPR006034//Asparaginase/glutaminase; IPR020683//Ankyrin repeat-containing domain;
OR1M1	OR1M1 - Olfactory receptor 1M1	OLFR - olfactory receptor	or111-1 - Odorant receptor	GO:0004984//olfactory receptor activity;	GO:0007186//G-protein coupled receptor protein signaling pathway;	GO:0016021//integral to membrane;	IPR000276//GPCR, rhodopsin-like, 7TM; IPR000725//Olfactory receptor; IPR017452//GPCR, rhodopsin-like superfamily;
EDS5	EDS5 - Epidermal differentiation-specific protein	QARS, glnS - glutaminyl-tRNA synthetase	bmpr1a - Ep37-L2	-	-	-	IPR001064//Beta/gamma crystallin;
sbk1	sbk1 - Serine/threonine-protein kinase SBK1	SBK1 - SH3-binding domain kinase 1	- -	GO:0004672//protein kinase activity; GO:0004713//protein tyrosine kinase activity; GO:0005524//ATP binding;	GO:0006468//protein phosphorylation;	-	IPR000719//Protein kinase, catalytic domain; IPR002290//Serine/threonine- / dual-specificity protein kinase, catalytic domain; IPR020635//Tyrosine-protein kinase, catalytic domain;
Gvin1	Gvin1 - Interferon-induced very large GTPase 1	HMG2L1 - high mobility group protein 2-like 1	tmem206 - Uncharacterized protein (Fragment)	GO:0005525//GTP binding;	-	-	IPR006703//AIG1;
OR5K4	OR5K4 - Olfactory receptor 5K4	OLFR - olfactory receptor	or115-12 - Odorant receptor	GO:0004984//olfactory receptor activity;	GO:0007186//G-protein coupled receptor protein signaling pathway;	GO:0016021//integral to membrane;	IPR000276//GPCR, rhodopsin-like, 7TM; IPR000725//Olfactory receptor; IPR017452//GPCR, rhodopsin-like superfamily;
GIMAP7	GIMAP7 - GTPase IMAP family member 7	-	- -	GO:0005525//GTP binding;	-	-	IPR006703//AIG1;
stxA	stxA - Neoverrucotoxin subunit alpha	-	- -	GO:0005515//protein binding;	-	-	IPR003961//Fibronectin, type III;
pol	pol - Retrovirus-related Pol polyprotein from transposon opus	AVPR2 - arginine vasopressin receptor 2	- -	GO:0003723//RNA binding; GO:0003964//RNA-directed DNA polymerase activity;	GO:0006278//RNA-dependent DNA replication; GO:0015074//DNA integration;	-	IPR000477//Reverse transcriptase; IPR001584//Integrase, catalytic core;
Col8a1	Col8a1 - Collagen alpha-1(VIII) chain	-	c1ql4l - Novel protein similar to vertebrate gliacolin (C1Q)	-	-	-	IPR001073//Complement C1q protein;
Gimap8	Gimap8 - GTPase IMAP family member 8	HMG2L1 - high mobility group protein 2-like 1	BX321875.5 - Uncharacterized protein	GO:0005525//GTP binding;	-	-	IPR006703//AIG1;
CHST3	CHST3 - Carbohydrate sulfotransferase 3	CHST3 - chondroitin 6-sulfotransferase 3	CHST3 (1 of 2) - Uncharacterized protein (Fragment)	GO:0003677//DNA binding; GO:0008146//sulfotransferase activity;	GO:0006334//nucleosome assembly;	GO:0000786//nucleosome; GO:0005634//nucleus;	IPR000558//Histone H2B; IPR000863//Sulfotransferase domain; IPR007125//Histone core;
CD209	CD209 - CD209 antigen	CLEC4F, CLECSF13 - C-type lectin domain family 4, member F	vtg5 - Uncharacterized protein (Fragment)	GO:0005488//binding;	-	-	IPR001304//C-type lectin;
G4	G4 - Ig heavy chain V region G4	IGH - immunoglobulin heavy chain	ighm - Ighm protein	GO:0005515//protein binding;	-	-	IPR003596//Immunoglobulin V-set, subgroup; IPR003599//Immunoglobulin subtype; IPR007110//Immunoglobulin-like; IPR013106//Immunoglobulin V-set;
OR10G4	OR10G4 - Olfactory receptor 10G4	OLFR - olfactory receptor	or106-12 - Odorant receptor	GO:0004984//olfactory receptor activity;	GO:0007186//G-protein coupled receptor protein signaling pathway;	GO:0016021//integral to membrane;	IPR000276//GPCR, rhodopsin-like, 7TM; IPR000725//Olfactory receptor; IPR017452//GPCR, rhodopsin-like superfamily;
OR52E4	OR52E4 - Olfactory receptor 52E4	OLFR - olfactory receptor	or119-2 - Odorant receptor	GO:0004984//olfactory receptor activity;	GO:0007186//G-protein coupled receptor protein signaling pathway;	GO:0016021//integral to membrane;	IPR000276//GPCR, rhodopsin-like, 7TM; IPR000725//Olfactory receptor; IPR017452//GPCR, rhodopsin-like superfamily;
OR52B4	OR52B4 - Olfactory receptor 52B4	OLFR - olfactory receptor	or119-2 - Odorant receptor	-	-	-	-
GIMAP7	GIMAP7 - GTPase IMAP family member 7	HMG2L1 - high mobility group protein 2-like 1	- -	GO:0005525//GTP binding;	-	-	IPR006703//AIG1;
samhd1	samhd1 - SAM domain and HD domain-containing protein 1	-	SAMHD1 - Uncharacterized protein (Fragment)	GO:0003824//catalytic activity; GO:0008081//phosphoric diester hydrolase activity; GO:0046872//metal ion binding;	-	-	IPR001064//Beta/gamma crystallin; IPR003607//Metal-dependent phosphohydrolase, HD domain; IPR006674//Metal-dependent phosphohydrolase, HD subdomain;
H2-Q10	H2-Q10 - H-2 class I histocompatibility antigen, Q10 alpha chain	MHC1 - major histocompatibility complex, class I	caau-ZE - MHC class I antigen	GO:0005515//protein binding;	GO:0006955//immune response; GO:0019882//antigen processing and presentation;	GO:0016020//membrane; GO:0042612//MHC class I protein complex;	IPR001039//MHC class I, alpha chain, alpha1/alpha2; IPR003597//Immunoglobulin C1-set; IPR007110//Immunoglobulin-like;
Clec4f	Clec4f - C-type lectin domain family 4 member F	CLEC4F, CLECSF13 - C-type lectin domain family 4, member F	- -	GO:0005488//binding;	-	-	IPR001304//C-type lectin;
Tecta	Tecta - Alpha-tectorin	NID - nidogen (entactin)	- -	-	GO:0007160//cell-matrix adhesion;	-	IPR003886//Nidogen, extracellular domain;
G4	G4 - Ig heavy chain V-III region VH26	IGH - immunoglobulin heavy chain	SLC7A9 - Uncharacterized protein	GO:0005515//protein binding;	-	-	IPR003596//Immunoglobulin V-set, subgroup; IPR007110//Immunoglobulin-like; IPR013106//Immunoglobulin V-set;
G4	G4 - Ig heavy chain V-III region WEA	IGH - immunoglobulin heavy chain	NUCB1 - Uncharacterized protein (Fragment)	GO:0005515//protein binding;	-	-	IPR003596//Immunoglobulin V-set, subgroup; IPR007110//Immunoglobulin-like; IPR013106//Immunoglobulin V-set;
ENDOG	ENDOG - Endonuclease G, mitochondrial	E3.1.30.- - endonuclease	ENDOG - Uncharacterized protein (Fragment)	GO:0003676//nucleic acid binding; GO:0016787//hydrolase activity; GO:0046872//metal ion binding;	-	-	IPR001604//DNA/RNA non-specific endonuclease; IPR020821//Extracellular Endonuclease, subunit A;
Rnh1	Rnh1 - Ribonuclease inhibitor	NLRP3, PYPAF1 - NACHT, LRR and PYD domains-containing protein 3	- -	-	-	-	IPR003590//Leucine-rich repeat, ribonuclease inhibitor subtype;
DYN2	DYN2 - Dynein 8 kDa light chain, flagellar outer arm	DYNLL - dynein light chain LC8-type	- -	-	GO:0007017//microtubule-based process;	GO:0005875//microtubule associated complex;	IPR001372//Dynein light chain, type 1/2;
PSPN	PSPN - Persephin	GDNF - glial cell derived neurotrophic factor	-	-	-	-	-
EDS5	EDS5 - Epidermal differentiation-specific protein	QARS, glnS - glutaminyl-tRNA synthetase	-	-	-	-	-
Olfr24	Olfr24 - Olfactory receptor 24	OLFR - olfactory receptor	or116-2 - Odorant receptor	GO:0004984//olfactory receptor activity;	GO:0007186//G-protein coupled receptor protein signaling pathway;	GO:0016021//integral to membrane;	IPR000276//GPCR, rhodopsin-like, 7TM; IPR000725//Olfactory receptor; IPR017452//GPCR, rhodopsin-like superfamily;
OR2F1	OR2F1 - Olfactory receptor 2F1	OLFR - olfactory receptor	or115-10 - Odorant receptor	GO:0004984//olfactory receptor activity;	GO:0007186//G-protein coupled receptor protein signaling pathway;	GO:0016021//integral to membrane;	IPR000276//GPCR, rhodopsin-like, 7TM; IPR000725//Olfactory receptor; IPR017452//GPCR, rhodopsin-like superfamily;
CD209	CD209 - CD209 antigen	CD209 - CD209 antigen	- -	GO:0005488//binding; GO:0005529//sugar binding;	-	-	IPR001304//C-type lectin; IPR002353//Type II antifreeze protein;
C1ql3	C1ql3 - Complement C1q-like protein 3	C1QB - complement C1q subcomponent subunit B	AL954698.2 - Uncharacterized protein	-	-	-	IPR001073//Complement C1q protein;
Olfr180	Olfr180 - Olfactory receptor Olfr180	OLFR - olfactory receptor	or109-11 - Uncharacterized protein	GO:0004984//olfactory receptor activity;	GO:0007186//G-protein coupled receptor protein signaling pathway;	GO:0016021//integral to membrane;	IPR000276//GPCR, rhodopsin-like, 7TM; IPR000725//Olfactory receptor; IPR017452//GPCR, rhodopsin-like superfamily;
OR52K1	OR52K1 - Olfactory receptor 52K1	OLFR - olfactory receptor	or113-2 - Odorant receptor	GO:0004984//olfactory receptor activity;	GO:0007186//G-protein coupled receptor protein signaling pathway;	GO:0016021//integral to membrane;	IPR000276//GPCR, rhodopsin-like, 7TM; IPR000725//Olfactory receptor; IPR017452//GPCR, rhodopsin-like superfamily;
RNH1	RNH1 - Ribonuclease inhibitor	NLRP3, PYPAF1 - NACHT, LRR and PYD domains-containing protein 3	- -	-	-	-	IPR003590//Leucine-rich repeat, ribonuclease inhibitor subtype;
H2-Q10	H2-Q10 - H-2 class I histocompatibility antigen, Q10 alpha chain	MHC1 - major histocompatibility complex, class I	- -	GO:0005515//protein binding;	GO:0006955//immune response; GO:0019882//antigen processing and presentation;	GO:0016020//membrane; GO:0042612//MHC class I protein complex;	IPR001039//MHC class I, alpha chain, alpha1/alpha2; IPR003597//Immunoglobulin C1-set; IPR007110//Immunoglobulin-like;
CHST3	CHST3 - Carbohydrate sulfotransferase 3	CHST3 - chondroitin 6-sulfotransferase 3	CHST3 (1 of 2) - Uncharacterized protein (Fragment)	GO:0008146//sulfotransferase activity;	-	-	IPR000863//Sulfotransferase domain;
PBLD	PBLD - Phenazine biosynthesis-like domain-containing protein	K06998 - --	- -	GO:0003824//catalytic activity;	GO:0009058//biosynthetic process;	-	IPR003719//Phenazine biosynthesis PhzC/PhzF protein;
Prss27	Prss27 - Serine protease 27	PRSS - trypsin	- -	GO:0004252//serine-type endopeptidase activity;	GO:0006508//proteolysis;	-	IPR001254//Peptidase S1/S6, chymotrypsin/Hap; IPR001314//Peptidase S1A, chymotrypsin-type;
Itln1	Itln1 - Intelectin-1a	-	itln4 - Uncharacterized protein	-	-	-	-
stxB	stxB - Neoverrucotoxin subunit beta	-	- -	GO:0005515//protein binding;	-	-	IPR001073//Complement C1q protein; IPR003961//Fibronectin, type III;
FCRL5	FCRL5 - Fc receptor-like protein 5	IRTA2 - Fc receptor-like protein 5	CR388152.1 - Uncharacterized protein	GO:0005515//protein binding;	-	-	IPR003598//Immunoglobulin subtype 2; IPR003599//Immunoglobulin subtype; IPR007110//Immunoglobulin-like;
ydaC	ydaC - Uncharacterized methyltransferase ydaC	E2.1.1.143 - 24-methylenesterol C-methyltransferase	LOC100005854 - Hypothetical LOC100005854	GO:0008168//methyltransferase activity;	GO:0008152//metabolic process;	-	IPR013216//Methyltransferase type 11;
H2-Q8	H2-Q8 - DLA class I histocompatibility antigen, A9/A9 alpha chain	MHC1 - major histocompatibility complex, class I	- -	GO:0005515//protein binding;	GO:0006955//immune response; GO:0019882//antigen processing and presentation;	GO:0016020//membrane; GO:0042612//MHC class I protein complex;	IPR001039//MHC class I, alpha chain, alpha1/alpha2; IPR003597//Immunoglobulin C1-set; IPR007110//Immunoglobulin-like;
G4	G4 - Ig heavy chain V-III region WEA	IGH - immunoglobulin heavy chain	NUCB1 - Uncharacterized protein (Fragment)	-	-	-	IPR003596//Immunoglobulin V-set, subgroup; IPR013106//Immunoglobulin V-set;
ITLN1	ITLN1 - Intelectin-1	-	itln2 - Uncharacterized protein (Fragment)	-	-	-	-
Btnl2	Btnl2 - Butyrophilin-like protein 2	BTN - butyrophilin	- -	GO:0005515//protein binding;	-	-	IPR007110//Immunoglobulin-like; IPR013106//Immunoglobulin V-set;
C1QL2	C1QL2 - Complement C1q-like protein 2	ACDC - adiponectin	- -	-	-	-	IPR001073//Complement C1q protein;
TCRA	TCRA - T-cell receptor alpha chain V region CTL-L17	VPREB - pre-B lymphocyte gene	RNF44 - Uncharacterized protein	GO:0005515//protein binding;	-	-	IPR003596//Immunoglobulin V-set, subgroup; IPR003599//Immunoglobulin subtype; IPR007110//Immunoglobulin-like; IPR013106//Immunoglobulin V-set;
C1QL4	C1QL4 - Complement C1q-like protein 4	ACDC - adiponectin	CU469509.3 - Uncharacterized protein	-	-	-	IPR001073//Complement C1q protein;
OR1F1	OR1F1 - Olfactory receptor 1F1	OLFR - olfactory receptor	or111-10 - Odorant receptor	GO:0004984//olfactory receptor activity;	GO:0007186//G-protein coupled receptor protein signaling pathway;	GO:0016021//integral to membrane;	IPR000276//GPCR, rhodopsin-like, 7TM; IPR000725//Olfactory receptor; IPR017452//GPCR, rhodopsin-like superfamily;
MR1	MR1 - Major histocompatibility complex class I-related gene protein	MHC1 - major histocompatibility complex, class I	- -	GO:0005515//protein binding;	GO:0006955//immune response; GO:0019882//antigen processing and presentation;	GO:0016020//membrane; GO:0042612//MHC class I protein complex;	IPR001039//MHC class I, alpha chain, alpha1/alpha2; IPR003597//Immunoglobulin C1-set; IPR007110//Immunoglobulin-like;
sbk1	sbk1 - Serine/threonine-protein kinase SBK1	SBK1 - SH3-binding domain kinase 1	- -	GO:0004672//protein kinase activity; GO:0004713//protein tyrosine kinase activity; GO:0005524//ATP binding;	GO:0006468//protein phosphorylation;	-	IPR000719//Protein kinase, catalytic domain; IPR002290//Serine/threonine- / dual-specificity protein kinase, catalytic domain; IPR020635//Tyrosine-protein kinase, catalytic domain;
OR52K1	OR52K1 - Olfactory receptor 52K1	OLFR - olfactory receptor	pbrm1l - Uncharacterized protein (Fragment)	GO:0004984//olfactory receptor activity;	GO:0007186//G-protein coupled receptor protein signaling pathway;	GO:0016021//integral to membrane;	IPR000276//GPCR, rhodopsin-like, 7TM; IPR000725//Olfactory receptor; IPR017452//GPCR, rhodopsin-like superfamily;
NLRP12	NLRP12 - NACHT, LRR and PYD domains-containing protein 12	NLRP3, PYPAF1 - NACHT, LRR and PYD domains-containing protein 3	- -	-	-	-	IPR003590//Leucine-rich repeat, ribonuclease inhibitor subtype;
G4	G4 - Ig heavy chain V-I region HG3	IGH - immunoglobulin heavy chain	DBNDD2 (1 of 2) - Uncharacterized protein	GO:0005515//protein binding;	-	-	IPR003596//Immunoglobulin V-set, subgroup; IPR007110//Immunoglobulin-like; IPR013106//Immunoglobulin V-set;
RT1-Bb	RT1-Bb - DLA class II histocompatibility antigen, DR-1 beta chain	MHC2 - major histocompatibility complex, class II	- -	GO:0005515//protein binding;	GO:0006955//immune response; GO:0019882//antigen processing and presentation;	GO:0016020//membrane; GO:0042613//MHC class II protein complex;	IPR000353//MHC class II, beta chain, N-terminal; IPR003597//Immunoglobulin C1-set; IPR007110//Immunoglobulin-like;
RNH1	RNH1 - Ribonuclease inhibitor	NLRP3, PYPAF1 - NACHT, LRR and PYD domains-containing protein 3	CABZ01066439.2 - Uncharacterized protein	GO:0005515//protein binding;	-	-	IPR001611//Leucine-rich repeat; IPR003590//Leucine-rich repeat, ribonuclease inhibitor subtype; IPR006553//Leucine-rich repeat, cysteine-containing subtype;
G4	G4 - Ig heavy chain V-I region HG3	IGH - immunoglobulin heavy chain	DBNDD2 (1 of 2) - Uncharacterized protein	GO:0005515//protein binding;	-	-	IPR003596//Immunoglobulin V-set, subgroup; IPR007110//Immunoglobulin-like; IPR013106//Immunoglobulin V-set;
CLEC4M	CLEC4M - C-type lectin domain family 4 member M	CLEC4F, CLECSF13 - C-type lectin domain family 4, member F	cd209 - CD209	GO:0005488//binding;	-	-	IPR001304//C-type lectin;
stxB	stxB - Stonustoxin subunit beta	NLRP3, PYPAF1 - NACHT, LRR and PYD domains-containing protein 3	-	-	-	-	-
GLYATL3	GLYATL3 - Glycine N-acyltransferase-like protein 3	GLYAT - glycine N-acyltransferase	- -	GO:0008080//N-acetyltransferase activity; GO:0016747//transferase activity, transferring acyl groups other than amino-acyl groups; GO:0047961//glycine N-acyltransferase activity;	-	GO:0005739//mitochondrion;	IPR000182//GNAT domain; IPR010313//Glycine N-acyltransferase; IPR013653//FR47-like; IPR015938//Glycine N-acyltransferase, N-terminal;
FCRL5	FCRL5 - Fc receptor-like protein 5	LILR - leukocyte immunoglobulin-like receptor	fbxl18 - Uncharacterized protein (Fragment)	GO:0005515//protein binding;	-	-	IPR003598//Immunoglobulin subtype 2; IPR003599//Immunoglobulin subtype; IPR007110//Immunoglobulin-like;
H2-Aa	H2-Aa - H-2 class II histocompatibility antigen, A-B alpha chain	MHC2 - major histocompatibility complex, class II	- -	GO:0005515//protein binding;	GO:0006955//immune response; GO:0019882//antigen processing and presentation;	GO:0016020//membrane; GO:0042613//MHC class II protein complex;	IPR001003//MHC class II, alpha chain, N-terminal; IPR003597//Immunoglobulin C1-set; IPR007110//Immunoglobulin-like;
RNH1	RNH1 - Ribonuclease inhibitor	NLRP3, PYPAF1 - NACHT, LRR and PYD domains-containing protein 3	- -	GO:0005515//protein binding;	-	-	IPR001611//Leucine-rich repeat; IPR003590//Leucine-rich repeat, ribonuclease inhibitor subtype;
Gvin1	Gvin1 - Interferon-induced very large GTPase 1	CARD6 - caspase recruitment domain-containing protein 6	pde4a - Uncharacterized protein	-	-	-	-
GLYATL3	GLYATL3 - Glycine N-acyltransferase-like protein 3	GLYAT - glycine N-acyltransferase	selm - Uncharacterized protein (Fragment)	GO:0008080//N-acetyltransferase activity; GO:0016747//transferase activity, transferring acyl groups other than amino-acyl groups; GO:0047961//glycine N-acyltransferase activity;	-	GO:0005739//mitochondrion;	IPR000182//GNAT domain; IPR010313//Glycine N-acyltransferase; IPR013653//FR47-like; IPR015938//Glycine N-acyltransferase, N-terminal;
Olfr180	Olfr180 - Olfactory receptor Olfr180	OLFR - olfactory receptor	or109-3 - Odorant receptor	GO:0004984//olfactory receptor activity;	GO:0007186//G-protein coupled receptor protein signaling pathway;	GO:0016021//integral to membrane;	IPR000276//GPCR, rhodopsin-like, 7TM; IPR000725//Olfactory receptor; IPR017452//GPCR, rhodopsin-like superfamily;
V-TCR	V-TCR - T-cell receptor beta chain T17T-22	IGLL1, IGLL - immunoglobulin lambda-like polypeptide 1	- -	GO:0005515//protein binding;	-	-	IPR003596//Immunoglobulin V-set, subgroup; IPR003597//Immunoglobulin C1-set; IPR003599//Immunoglobulin subtype; IPR007110//Immunoglobulin-like; IPR013106//Immunoglobulin V-set;
Dynll2	Dynll2 - Dynein light chain 2, cytoplasmic	DYNLL - dynein light chain LC8-type	dynll2a - Dnl2 protein (Fragment)	-	GO:0007017//microtubule-based process;	GO:0005875//microtubule associated complex;	IPR001372//Dynein light chain, type 1/2;
ENDOD1	ENDOD1 - Endonuclease domain-containing 1 protein	- -	- -	GO:0003676//nucleic acid binding; GO:0016787//hydrolase activity; GO:0046872//metal ion binding;	-	-	IPR001604//DNA/RNA non-specific endonuclease; IPR020821//Extracellular Endonuclease, subunit A;
RT1-Bb	RT1-Bb - DLA class II histocompatibility antigen, DR-1 beta chain	MHC2 - major histocompatibility complex, class II	- -	GO:0005515//protein binding;	GO:0006955//immune response; GO:0019882//antigen processing and presentation;	GO:0016020//membrane; GO:0042613//MHC class II protein complex;	IPR000353//MHC class II, beta chain, N-terminal; IPR003597//Immunoglobulin C1-set; IPR007110//Immunoglobulin-like;
HTR3A	HTR3A - 5-hydroxytryptamine receptor 3A	HTR3 - 5-hydroxytryptamine receptor 3	galnt1 - Uncharacterized protein	GO:0005230//extracellular ligand-gated ion channel activity;	GO:0006810//transport; GO:0006811//ion transport;	GO:0016020//membrane; GO:0016021//integral to membrane;	IPR006029//Neurotransmitter-gated ion-channel transmembrane domain; IPR006201//Neurotransmitter-gated ion-channel; IPR006202//Neurotransmitter-gated ion-channel ligand-binding;
stxB	stxB - Stonustoxin subunit beta	NLRP3, PYPAF1 - NACHT, LRR and PYD domains-containing protein 3	- -	GO:0005515//protein binding;	-	-	IPR001870//B30.2/SPRY domain; IPR003590//Leucine-rich repeat, ribonuclease inhibitor subtype; IPR003877//SPla/RYanodine receptor SPRY; IPR003879//Butyrophylin-like; IPR006574//SPRY-associated; IPR018355//SPla/RYanodine receptor subgroup;
TCRA	TCRA - T-cell receptor alpha chain V region 2B4	VPREB - pre-B lymphocyte gene	RNF44 - Uncharacterized protein	GO:0005515//protein binding;	-	-	IPR003596//Immunoglobulin V-set, subgroup; IPR003599//Immunoglobulin subtype; IPR007110//Immunoglobulin-like; IPR013106//Immunoglobulin V-set;
tutl	tutl - T-cell receptor alpha chain V region RL-5	-	Ola.11241 - Uncharacterized protein	GO:0005515//protein binding;	-	-	IPR003596//Immunoglobulin V-set, subgroup; IPR003599//Immunoglobulin subtype; IPR007110//Immunoglobulin-like; IPR013106//Immunoglobulin V-set;
C1ql3	C1ql3 - Complement C1q-like protein 3	ACDC - adiponectin	- -	-	-	-	IPR001073//Complement C1q protein;
GVINP1	GVINP1 - Interferon-induced very large GTPase 1	CARD6 - caspase recruitment domain-containing protein 6	- -	-	-	-	-
Olfr24	Olfr24 - Olfactory receptor 24	OLFR - olfactory receptor	or116-2 - Odorant receptor	GO:0004984//olfactory receptor activity;	GO:0007186//G-protein coupled receptor protein signaling pathway;	GO:0016021//integral to membrane;	IPR000276//GPCR, rhodopsin-like, 7TM; IPR000725//Olfactory receptor; IPR017452//GPCR, rhodopsin-like superfamily;
CLEC4E	CLEC4E - C-type lectin domain family 4 member E	CLEC4E - C-type lectin domain family 4, member E	cd209 - CD209	GO:0005488//binding;	-	-	IPR001304//C-type lectin;
OR13C4	OR13C4 - Olfactory receptor 13C4	OLFR - olfactory receptor	or108-2 - Odorant receptor	GO:0004984//olfactory receptor activity;	GO:0007186//G-protein coupled receptor protein signaling pathway;	GO:0016021//integral to membrane;	IPR000276//GPCR, rhodopsin-like, 7TM; IPR000725//Olfactory receptor; IPR017452//GPCR, rhodopsin-like superfamily;
OR52N5	OR52N5 - Olfactory receptor 52N5	OLFR - olfactory receptor	- -	GO:0004984//olfactory receptor activity;	GO:0007186//G-protein coupled receptor protein signaling pathway;	GO:0016021//integral to membrane;	IPR000276//GPCR, rhodopsin-like, 7TM; IPR000725//Olfactory receptor; IPR017452//GPCR, rhodopsin-like superfamily;
GIMAP8	GIMAP8 - GTPase IMAP family member 8	HMG2L1 - high mobility group protein 2-like 1	fkbp14 - Uncharacterized protein (Fragment)	GO:0005525//GTP binding;	-	-	IPR006703//AIG1;
PLA2G4C	PLA2G4C - Cytosolic phospholipase A2 gamma	PLA2G - phospholipase A2	- -	GO:0004620//phospholipase activity;	GO:0009395//phospholipid catabolic process;	-	IPR002642//Lysophospholipase, catalytic domain;
OR1M1	OR1M1 - Olfactory receptor 1M1	OLFR - olfactory receptor	or111-1 - Odorant receptor	GO:0004984//olfactory receptor activity;	GO:0007186//G-protein coupled receptor protein signaling pathway;	GO:0016021//integral to membrane;	IPR000276//GPCR, rhodopsin-like, 7TM; IPR000725//Olfactory receptor; IPR017452//GPCR, rhodopsin-like superfamily;
Cstb	Cstb - Cystatin-B	CSTA_B - cystatin-A/B	SMCR7 - Uncharacterized protein (Fragment)	GO:0004866//endopeptidase inhibitor activity; GO:0004869//cysteine-type endopeptidase inhibitor activity;	-	GO:0005622//intracellular;	IPR000010//Proteinase inhibitor I25, cystatin; IPR001713//Proteinase inhibitor I25A, stefin A;
Gvin1	Gvin1 - Interferon-induced very large GTPase 1	CARD6 - caspase recruitment domain-containing protein 6	- -	-	-	-	-
Prss27	Prss27 - Serine protease 27	PRSS - trypsin	- -	GO:0004252//serine-type endopeptidase activity;	GO:0006508//proteolysis;	-	IPR001254//Peptidase S1/S6, chymotrypsin/Hap; IPR001314//Peptidase S1A, chymotrypsin-type;
RNH1	RNH1 - Ribonuclease inhibitor	NLRP3, PYPAF1 - NACHT, LRR and PYD domains-containing protein 3	- -	-	-	-	IPR003590//Leucine-rich repeat, ribonuclease inhibitor subtype; IPR006553//Leucine-rich repeat, cysteine-containing subtype;
OR52N2	OR52N2 - Olfactory receptor 52N2	OLFR - olfactory receptor	or115-11 - Odorant receptor	GO:0004984//olfactory receptor activity;	GO:0007186//G-protein coupled receptor protein signaling pathway;	GO:0016021//integral to membrane;	IPR000276//GPCR, rhodopsin-like, 7TM; IPR000725//Olfactory receptor; IPR017452//GPCR, rhodopsin-like superfamily;
ENDOD1	ENDOD1 - Endonuclease domain-containing 1 protein	E3.1.30.- - endonuclease	- -	GO:0003676//nucleic acid binding; GO:0005525//GTP binding; GO:0016787//hydrolase activity; GO:0046872//metal ion binding;	-	-	IPR001604//DNA/RNA non-specific endonuclease; IPR006703//AIG1; IPR020821//Extracellular Endonuclease, subunit A;
CCDC106	CCDC106 - Coiled-coil domain-containing protein 106	-	Ola.3458 - Uncharacterized protein (Fragment)	-	-	-	-
VPREB1	VPREB1 - Immunoglobulin iota chain	VPREB - pre-B lymphocyte gene	HADHB - Uncharacterized protein	GO:0005515//protein binding;	-	-	IPR003596//Immunoglobulin V-set, subgroup; IPR003599//Immunoglobulin subtype; IPR007110//Immunoglobulin-like; IPR013106//Immunoglobulin V-set;
VPREB1	VPREB1 - Immunoglobulin iota chain	VPREB - pre-B lymphocyte gene	Tru.3558 - Uncharacterized protein (Fragment)	GO:0005515//protein binding;	-	-	IPR003596//Immunoglobulin V-set, subgroup; IPR007110//Immunoglobulin-like; IPR013106//Immunoglobulin V-set;
Cd209d	Cd209d - CD209 antigen-like protein D	CD209 - CD209 antigen	- -	GO:0005488//binding;	-	-	IPR001304//C-type lectin;
G4	G4 - Ig heavy chain V-I region HG3	IGH - immunoglobulin heavy chain	ighm - Ighm protein	GO:0005515//protein binding;	-	-	IPR003596//Immunoglobulin V-set, subgroup; IPR007110//Immunoglobulin-like; IPR013106//Immunoglobulin V-set;
C1GALT1	C1GALT1 - Glycoprotein-N-acetylgalactosamine 3-beta-galactosyltransferase 1	C1GALT1 - glycoprotein-N-acetylgalactosamine 3-beta-galactosyltransferase	- -	GO:0016757//transferase activity, transferring glycosyl groups;	-	GO:0016020//membrane;	IPR003378//Fringe-like;
G4	G4 - Ig heavy chain V-III region BUT	IGH - immunoglobulin heavy chain	ERGIC3 - Uncharacterized protein	GO:0005515//protein binding;	-	-	IPR003596//Immunoglobulin V-set, subgroup; IPR007110//Immunoglobulin-like; IPR013106//Immunoglobulin V-set;
OR2L5	OR2L5 - Olfactory receptor 2L5	OLFR - olfactory receptor	D202-2 - Main Olfactory Receptor	GO:0004984//olfactory receptor activity;	GO:0007186//G-protein coupled receptor protein signaling pathway;	GO:0016021//integral to membrane;	IPR000276//GPCR, rhodopsin-like, 7TM; IPR000725//Olfactory receptor; IPR017452//GPCR, rhodopsin-like superfamily;
GVINP1	GVINP1 - Interferon-induced very large GTPase 1	CARD6 - caspase recruitment domain-containing protein 6	smc1b - Uncharacterized protein	GO:0005525//GTP binding;	-	-	IPR006703//AIG1;
GVINP1	GVINP1 - Interferon-induced very large GTPase 1	CARD6 - caspase recruitment domain-containing protein 6	- -	GO:0003924//GTPase activity; GO:0005525//GTP binding;	-	-	IPR001401//Dynamin, GTPase domain;
G4	G4 - Ig heavy chain V-I region HG3	IGH - immunoglobulin heavy chain	ighm - Ighm protein (Fragment)	-	-	-	IPR003596//Immunoglobulin V-set, subgroup; IPR013106//Immunoglobulin V-set;
EDS5	EDS5 - Epidermal differentiation-specific protein	QARS, glnS - glutaminyl-tRNA synthetase	bmpr1a - Ep37-L2	-	-	-	IPR001064//Beta/gamma crystallin;
Olfr24	Olfr24 - Olfactory receptor 24	OLFR - olfactory receptor	or109-4 - Odorant receptor	GO:0004984//olfactory receptor activity;	GO:0007186//G-protein coupled receptor protein signaling pathway;	GO:0016021//integral to membrane;	IPR000276//GPCR, rhodopsin-like, 7TM; IPR000725//Olfactory receptor; IPR017452//GPCR, rhodopsin-like superfamily;
Vm32E	Vm32E - Verrucotoxin subunit beta	NLRP3, PYPAF1 - NACHT, LRR and PYD domains-containing protein 3	- -	GO:0005515//protein binding;	-	-	IPR001611//Leucine-rich repeat; IPR003590//Leucine-rich repeat, ribonuclease inhibitor subtype; IPR003591//Leucine-rich repeat, typical subtype; IPR003961//Fibronectin, type III;
OR13C2	OR13C2 - Olfactory receptor 13C2	OLFR - olfactory receptor	or110-1 - Odorant receptor	-	GO:0007186//G-protein coupled receptor protein signaling pathway;	GO:0016021//integral to membrane;	IPR000276//GPCR, rhodopsin-like, 7TM; IPR017452//GPCR, rhodopsin-like superfamily;
Aloxe3	Aloxe3 - Epidermis-type lipoxygenase 3	ALOX15B - --	LOXE3 - Epidermis-type lipoxygenase 3	GO:0005506//iron ion binding; GO:0016165//lipoxygenase activity; GO:0016702//oxidoreductase activity, acting on single donors with incorporation of molecular oxygen, incorporation of two atoms of oxygen; GO:0046872//metal ion binding;	GO:0006691//leukotriene metabolic process; GO:0055114//oxidation-reduction process;	-	IPR000907//Lipoxygenase; IPR001885//Lipoxygenase, mammalian; IPR013819//Lipoxygenase, C-terminal;
GIMAP8	GIMAP8 - GTPase IMAP family member 8	HMG2L1 - high mobility group protein 2-like 1	BX004816.4 - Uncharacterized protein	GO:0005525//GTP binding;	-	-	IPR006703//AIG1;
ENDOD1	ENDOD1 - Endonuclease domain-containing 1 protein	-- - --	- -	GO:0003676//nucleic acid binding; GO:0016787//hydrolase activity; GO:0046872//metal ion binding;	-	-	IPR001604//DNA/RNA non-specific endonuclease; IPR020821//Extracellular Endonuclease, subunit A;
Alox15b	Alox15b - Arachidonate 15-lipoxygenase B	ALOX15B - --	LOXE3 - Epidermis-type lipoxygenase 3	GO:0005506//iron ion binding; GO:0005515//protein binding; GO:0016165//lipoxygenase activity; GO:0016702//oxidoreductase activity, acting on single donors with incorporation of molecular oxygen, incorporation of two atoms of oxygen; GO:0046872//metal ion binding;	GO:0006691//leukotriene metabolic process; GO:0055114//oxidation-reduction process;	-	IPR000907//Lipoxygenase; IPR001024//Lipoxygenase, LH2; IPR001885//Lipoxygenase, mammalian; IPR013819//Lipoxygenase, C-terminal;
G4	G4 - Ig heavy chain V-I region HG3	IGH - immunoglobulin heavy chain	DBNDD2 (1 of 2) - Uncharacterized protein	GO:0005515//protein binding;	-	-	IPR003596//Immunoglobulin V-set, subgroup; IPR007110//Immunoglobulin-like; IPR013106//Immunoglobulin V-set;
G4	G4 - Ig heavy chain V region 5A	IGH - immunoglobulin heavy chain	IRF3 - Uncharacterized protein	-	-	-	IPR003596//Immunoglobulin V-set, subgroup; IPR013106//Immunoglobulin V-set;
eryA	eryA - Erythronolide synthase, modules 3 and 4	YME1 - ATP-dependent metalloprotease	- -	GO:0000036//acyl carrier activity; GO:0003824//catalytic activity; GO:0048037//cofactor binding;	GO:0009058//biosynthetic process;	-	IPR000794//Beta-ketoacyl synthase; IPR006163//Phosphopantetheine-binding; IPR009081//Acyl carrier protein-like; IPR013968//Polyketide synthase, KR; IPR014030//Beta-ketoacyl synthase, N-terminal; IPR014031//Beta-ketoacyl synthase, C-terminal; IPR014043//Acyl transferase; IPR020801//Polyketide synthase, acyl transferase domain; IPR020807//Polyketide synthase, dehydratase domain; IPR020841//Polyketi…
GIMAP4	GIMAP4 - GTPase IMAP family member 4	HMG2L1 - high mobility group protein 2-like 1	- -	GO:0005525//GTP binding;	-	-	IPR006703//AIG1;
KLKB1	KLKB1 - Plasma kallikrein	PRSS - trypsin	- -	GO:0004252//serine-type endopeptidase activity;	GO:0006508//proteolysis;	-	IPR001254//Peptidase S1/S6, chymotrypsin/Hap; IPR001314//Peptidase S1A, chymotrypsin-type;
stxB	stxB - Stonustoxin subunit beta	NLRP3, PYPAF1 - NACHT, LRR and PYD domains-containing protein 3	- -	GO:0005515//protein binding;	-	-	IPR001870//B30.2/SPRY domain; IPR003590//Leucine-rich repeat, ribonuclease inhibitor subtype; IPR003877//SPla/RYanodine receptor SPRY; IPR003879//Butyrophylin-like; IPR006574//SPRY-associated; IPR018355//SPla/RYanodine receptor subgroup;
tutl	tutl - T-cell receptor alpha chain V region HPB-MLT (Fragment)	-	Tru.3582 - Uncharacterized protein	GO:0005515//protein binding;	-	-	IPR003596//Immunoglobulin V-set, subgroup; IPR007110//Immunoglobulin-like; IPR013106//Immunoglobulin V-set;
ENDOD1	ENDOD1 - Endonuclease domain-containing 1 protein	-- - --	CR925813.2 - Uncharacterized protein	GO:0003676//nucleic acid binding; GO:0016787//hydrolase activity; GO:0046872//metal ion binding;	-	-	IPR001604//DNA/RNA non-specific endonuclease; IPR020821//Extracellular Endonuclease, subunit A;
Olfr142	Olfr142 - Olfactory receptor 142	OLFR - olfactory receptor	or106-12 - Odorant receptor	GO:0004984//olfactory receptor activity;	GO:0007186//G-protein coupled receptor protein signaling pathway;	GO:0016021//integral to membrane;	IPR000276//GPCR, rhodopsin-like, 7TM; IPR000725//Olfactory receptor; IPR017452//GPCR, rhodopsin-like superfamily;
G4	G4 - Ig heavy chain V region 5A	IGH - immunoglobulin heavy chain	ILKAP - Uncharacterized protein (Fragment)	GO:0005515//protein binding;	-	-	IPR003596//Immunoglobulin V-set, subgroup; IPR007110//Immunoglobulin-like; IPR013106//Immunoglobulin V-set;
IQSEC2	IQSEC2 - IQ motif and SEC7 domain-containing protein 2	IQSEC - IQ motif and SEC7 domain-containing protein	IQSEC2 (2 of 2) - Uncharacterized protein (Fragment)	-	-	-	-
PRF1	PRF1 - Perforin-1	PRF1 - perforin 1	- -	GO:0005515//protein binding;	-	-	IPR000008//C2 calcium-dependent membrane targeting; IPR018029//C2 membrane targeting protein;
eryA	eryA - Erythronolide synthase, modules 3 and 4	YME1 - ATP-dependent metalloprotease	- -	GO:0000036//acyl carrier activity; GO:0003824//catalytic activity; GO:0048037//cofactor binding;	GO:0009058//biosynthetic process;	-	IPR000794//Beta-ketoacyl synthase; IPR006163//Phosphopantetheine-binding; IPR009081//Acyl carrier protein-like; IPR013968//Polyketide synthase, KR; IPR014030//Beta-ketoacyl synthase, N-terminal; IPR014031//Beta-ketoacyl synthase, C-terminal; IPR014043//Acyl transferase; IPR020801//Polyketide synthase, acyl transferase domain; IPR020806//Polyketide synthase, phosphopantetheine-binding; IPR020807//…
G4	G4 - Ig heavy chain V-III region HIL	IGH - immunoglobulin heavy chain	TBC1D17 - Uncharacterized protein (Fragment)	GO:0005515//protein binding;	-	-	IPR003596//Immunoglobulin V-set, subgroup; IPR007110//Immunoglobulin-like; IPR013106//Immunoglobulin V-set;
BTN1A1	BTN1A1 - Butyrophilin subfamily 1 member A1	BTN - butyrophilin	ptpn20 - Uncharacterized protein (Fragment)	GO:0005515//protein binding;	-	-	IPR003596//Immunoglobulin V-set, subgroup; IPR003598//Immunoglobulin subtype 2; IPR003599//Immunoglobulin subtype; IPR007110//Immunoglobulin-like; IPR013106//Immunoglobulin V-set;
stxA	stxA - Stonustoxin subunit alpha	TRIM47 - tripartite motif-containing protein 47	ipo7 - Uncharacterized protein	GO:0005515//protein binding;	-	-	IPR001870//B30.2/SPRY domain; IPR003877//SPla/RYanodine receptor SPRY; IPR003879//Butyrophylin-like; IPR006574//SPRY-associated;
PBLD	PBLD - Phenazine biosynthesis-like domain-containing protein	K06998 - --	- -	GO:0003824//catalytic activity;	GO:0009058//biosynthetic process;	-	IPR003719//Phenazine biosynthesis PhzC/PhzF protein;
PLAUR	PLAUR - Urokinase plasminogen activator surface receptor	PLAUR - plasminogen activator, urokinase receptor	- -	-	-	-	IPR001526//CD59 antigen; IPR016054//Ly-6 antigen / uPA receptor -like;
G4	G4 - Ig heavy chain V region 5A	IGH - immunoglobulin heavy chain	KCNMB4 - Uncharacterized protein (Fragment)	GO:0005515//protein binding;	-	-	IPR003596//Immunoglobulin V-set, subgroup; IPR003599//Immunoglobulin subtype; IPR007110//Immunoglobulin-like; IPR013106//Immunoglobulin V-set;
G4	G4 - Ig heavy chain V-III region CAM	IGH - immunoglobulin heavy chain	ighm - Ighm protein	GO:0005515//protein binding;	-	-	IPR003596//Immunoglobulin V-set, subgroup; IPR003599//Immunoglobulin subtype; IPR007110//Immunoglobulin-like; IPR013106//Immunoglobulin V-set;
Olfr24	Olfr24 - Olfactory receptor 24	OLFR - olfactory receptor	or108-3 - Uncharacterized protein	GO:0004984//olfactory receptor activity;	GO:0007186//G-protein coupled receptor protein signaling pathway;	GO:0016021//integral to membrane;	IPR000276//GPCR, rhodopsin-like, 7TM; IPR000725//Olfactory receptor; IPR017452//GPCR, rhodopsin-like superfamily;
TCRA	TCRA - T-cell receptor alpha chain V region CTL-L17	VPREB - pre-B lymphocyte gene	hyal2 - Uncharacterized protein (Fragment)	GO:0005515//protein binding;	-	-	IPR003596//Immunoglobulin V-set, subgroup; IPR007110//Immunoglobulin-like; IPR013106//Immunoglobulin V-set;
OR52K1	OR52K1 - Olfactory receptor 52K1	OLFR - olfactory receptor	or113-1 - Odorant receptor	GO:0004984//olfactory receptor activity;	GO:0007186//G-protein coupled receptor protein signaling pathway;	GO:0016021//integral to membrane;	IPR000276//GPCR, rhodopsin-like, 7TM; IPR000725//Olfactory receptor; IPR017452//GPCR, rhodopsin-like superfamily;
GVINP1	GVINP1 - Interferon-induced very large GTPase 1	CARD6 - caspase recruitment domain-containing protein 6	fam171a1 - Uncharacterized protein	GO:0003924//GTPase activity; GO:0005525//GTP binding;	-	-	IPR001401//Dynamin, GTPase domain;
OR4Q2	OR4Q2 - Olfactory receptor 4Q2	OLFR - olfactory receptor	or115-9 - Odorant receptor	GO:0004984//olfactory receptor activity;	GO:0007186//G-protein coupled receptor protein signaling pathway;	GO:0016021//integral to membrane;	IPR000276//GPCR, rhodopsin-like, 7TM; IPR000725//Olfactory receptor; IPR017452//GPCR, rhodopsin-like superfamily;
E1	E1 - Ig heavy chain V region XIG14 (Fragment)	IGH - immunoglobulin heavy chain	Tmem114 - Uncharacterized protein	GO:0005515//protein binding;	-	-	IPR003596//Immunoglobulin V-set, subgroup; IPR007110//Immunoglobulin-like; IPR013106//Immunoglobulin V-set;
OR13C2	OR13C2 - Olfactory receptor 13C2	OLFR - olfactory receptor	or110-1 - Odorant receptor	GO:0004984//olfactory receptor activity;	GO:0007186//G-protein coupled receptor protein signaling pathway;	GO:0016021//integral to membrane;	IPR000276//GPCR, rhodopsin-like, 7TM; IPR000725//Olfactory receptor; IPR017452//GPCR, rhodopsin-like superfamily;
ITLN2	ITLN2 - Intelectin-2	-	itln2 - LOC100007792 protein (Fragment)	-	-	-	-
Clec4f	Clec4f - C-type lectin domain family 4 member F	CD209 - CD209 antigen	- -	GO:0005488//binding;	-	-	IPR001304//C-type lectin;
Gimap5	Gimap5 - GTPase IMAP family member 5	HMG2L1 - high mobility group protein 2-like 1	BX004816.4 - Uncharacterized protein	GO:0005525//GTP binding;	-	-	IPR006703//AIG1;
TY3B-I	TY3B-I - Transposon Ty3-I Gag-Pol polyprotein	K07497 - putative transposase	- -	GO:0003676//nucleic acid binding; GO:0003723//RNA binding; GO:0003964//RNA-directed DNA polymerase activity; GO:0008270//zinc ion binding;	GO:0006278//RNA-dependent DNA replication; GO:0015074//DNA integration;	-	IPR000477//Reverse transcriptase; IPR001584//Integrase, catalytic core; IPR001878//Zinc finger, CCHC-type;
G4	G4 - Ig heavy chain V-I region HG3	IGH - immunoglobulin heavy chain	DBNDD2 (1 of 2) - Uncharacterized protein	GO:0005515//protein binding;	-	-	IPR003596//Immunoglobulin V-set, subgroup; IPR007110//Immunoglobulin-like; IPR013106//Immunoglobulin V-set;
ENDOD1	ENDOD1 - Endonuclease domain-containing 1 protein	-- - --	sumf1 - Uncharacterized protein (Fragment)	GO:0003676//nucleic acid binding; GO:0016787//hydrolase activity; GO:0046872//metal ion binding;	-	-	IPR001604//DNA/RNA non-specific endonuclease; IPR020821//Extracellular Endonuclease, subunit A;
G4	G4 - Ig heavy chain V-III region BUT	IGH - immunoglobulin heavy chain	SLC7A9 - Uncharacterized protein (Fragment)	GO:0005515//protein binding;	-	-	IPR003596//Immunoglobulin V-set, subgroup; IPR003599//Immunoglobulin subtype; IPR007110//Immunoglobulin-like; IPR013106//Immunoglobulin V-set;
H2-Q10	H2-Q10 - H-2 class I histocompatibility antigen, Q10 alpha chain	MHC1 - major histocompatibility complex, class I	- -	GO:0005515//protein binding;	GO:0006955//immune response; GO:0019882//antigen processing and presentation;	GO:0016020//membrane; GO:0042612//MHC class I protein complex;	IPR001039//MHC class I, alpha chain, alpha1/alpha2; IPR003597//Immunoglobulin C1-set; IPR007110//Immunoglobulin-like;
Prss8	Prss8 - Prostasin	PRSS8 - protease, serine, 8 (prostasin)	- -	GO:0004252//serine-type endopeptidase activity;	GO:0006508//proteolysis;	-	IPR001254//Peptidase S1/S6, chymotrypsin/Hap; IPR001314//Peptidase S1A, chymotrypsin-type;
GIMAP8	GIMAP8 - GTPase IMAP family member 8	HMG2L1 - high mobility group protein 2-like 1	- -	GO:0005525//GTP binding;	-	-	IPR006703//AIG1;
TCRA	TCRA - T-cell receptor alpha chain V region CTL-F3	VPREB - pre-B lymphocyte gene	- -	GO:0005515//protein binding;	-	-	IPR003596//Immunoglobulin V-set, subgroup; IPR003599//Immunoglobulin subtype; IPR007110//Immunoglobulin-like; IPR013106//Immunoglobulin V-set;
PLA2G4C	PLA2G4C - Cytosolic phospholipase A2 gamma	PLA2G - phospholipase A2	mapre1 - Uncharacterized protein	GO:0004620//phospholipase activity;	GO:0009395//phospholipid catabolic process;	-	IPR002642//Lysophospholipase, catalytic domain;
GVINP1	GVINP1 - Interferon-induced very large GTPase 1	CARD6 - caspase recruitment domain-containing protein 6	- -	-	-	-	-
PRF1	PRF1 - Perforin-1	PRF1 - perforin 1	- -	GO:0005515//protein binding;	-	-	IPR000008//C2 calcium-dependent membrane targeting; IPR018029//C2 membrane targeting protein; IPR020477//C2 domain;
G4	G4 - Ig heavy chain V-III region CAM	IGH - immunoglobulin heavy chain	ubac2 - Uncharacterized protein (Fragment)	GO:0005515//protein binding;	-	-	IPR003596//Immunoglobulin V-set, subgroup; IPR007110//Immunoglobulin-like; IPR013106//Immunoglobulin V-set;
EDS5	EDS5 - Epidermal differentiation-specific protein	QARS, glnS - glutaminyl-tRNA synthetase	-	-	-	-	-
pol	pol - Retrovirus-related Pol polyprotein from transposon 17.6	-	MC4R - C1q-like-protein	-	-	-	IPR001073//Complement C1q protein;
ydaC	ydaC - Uncharacterized methyltransferase ydaC	-	LOC100005854 - Hypothetical LOC100005854	GO:0008168//methyltransferase activity;	GO:0008152//metabolic process;	-	IPR013216//Methyltransferase type 11;
CCDC106	CCDC106 - Coiled-coil domain-containing protein 106	-	- -	-	-	-	-
H2-Q10	H2-Q10 - H-2 class I histocompatibility antigen, Q10 alpha chain	MHC1 - major histocompatibility complex, class I	- -	GO:0005515//protein binding;	GO:0006955//immune response; GO:0019882//antigen processing and presentation;	GO:0016020//membrane; GO:0042612//MHC class I protein complex;	IPR001039//MHC class I, alpha chain, alpha1/alpha2; IPR003597//Immunoglobulin C1-set; IPR007110//Immunoglobulin-like;
OR13C2	OR13C2 - Olfactory receptor 13C2	OLFR - olfactory receptor	GFA25 - Putative odorant receptor	GO:0004984//olfactory receptor activity;	GO:0007186//G-protein coupled receptor protein signaling pathway;	GO:0016021//integral to membrane;	IPR000276//GPCR, rhodopsin-like, 7TM; IPR000725//Olfactory receptor; IPR017452//GPCR, rhodopsin-like superfamily;
Sned1	Sned1 - Sushi, nidogen and EGF-like domain-containing protein 1	NID - nidogen (entactin)	CR385054.1 - Uncharacterized protein	-	GO:0007160//cell-matrix adhesion;	-	IPR003886//Nidogen, extracellular domain;
VWA5A	VWA5A - von Willebrand factor A domain-containing protein 5A	eIF-4F, EIF4G - translation initiation factor eIF-4F	FP074872.1 - Uncharacterized protein	-	-	-	-
C1ql4	C1ql4 - Complement C1q-like protein 4	C1QA - complement C1q subcomponent subunit A	CR774179.2 - Uncharacterized protein	-	-	-	IPR001073//Complement C1q protein;
Ccdc106	Ccdc106 - Coiled-coil domain-containing protein 106	-	- -	-	-	-	-
PRSS27	PRSS27 - Serine protease 27	PRSS - trypsin	LOC561562 - LOC561562 protein (Fragment)	GO:0004252//serine-type endopeptidase activity;	GO:0006508//proteolysis;	-	IPR001254//Peptidase S1/S6, chymotrypsin/Hap; IPR001314//Peptidase S1A, chymotrypsin-type;
G4	G4 - Ig heavy chain V region 5A	IGH - immunoglobulin heavy chain	ILKAP - Uncharacterized protein (Fragment)	GO:0005515//protein binding;	-	-	IPR003596//Immunoglobulin V-set, subgroup; IPR007110//Immunoglobulin-like; IPR013106//Immunoglobulin V-set;
BTNL9	BTNL9 - Butyrophilin-like protein 9	BTN - butyrophilin	- -	GO:0005515//protein binding;	-	-	IPR003596//Immunoglobulin V-set, subgroup; IPR003599//Immunoglobulin subtype; IPR007110//Immunoglobulin-like; IPR013106//Immunoglobulin V-set;
G4	G4 - Ig heavy chain V region G4	IGH - immunoglobulin heavy chain	ighm - Ighm protein	GO:0005515//protein binding;	-	-	IPR003596//Immunoglobulin V-set, subgroup; IPR003599//Immunoglobulin subtype; IPR007110//Immunoglobulin-like; IPR013106//Immunoglobulin V-set;
G4	G4 - Ig heavy chain V-I region HG3	VPREB - pre-B lymphocyte gene	RNF44 - Uncharacterized protein	GO:0005515//protein binding;	-	-	IPR003596//Immunoglobulin V-set, subgroup; IPR003599//Immunoglobulin subtype; IPR007110//Immunoglobulin-like; IPR013106//Immunoglobulin V-set;
P2ry14	P2ry14 - P2Y purinoceptor 14	P2RY14 - purinergic receptor P2Y, G protein-coupled, 14	CU655969.1 - Uncharacterized protein	GO:0045028//G-protein coupled purinergic nucleotide receptor activity;	GO:0007186//G-protein coupled receptor signaling pathway; GO:0035589//G-protein coupled purinergic nucleotide receptor signaling pathway;	GO:0016021//integral to membrane;	IPR000276//GPCR, rhodopsin-like, 7TM; IPR002286//P2 purinoceptor; IPR017452//GPCR, rhodopsin-like superfamily;
pol	pol - Retrovirus-related Pol polyprotein from transposon 17.6	AVPR2 - arginine vasopressin receptor 2	- -	GO:0003723//RNA binding; GO:0003964//RNA-directed DNA polymerase activity;	GO:0006278//RNA-dependent DNA replication; GO:0015074//DNA integration;	-	IPR000477//Reverse transcriptase; IPR001584//Integrase, catalytic core;
HLA-B	HLA-B - HLA class I histocompatibility antigen, B-44 alpha chain	MHC1 - major histocompatibility complex, class I	- -	GO:0005515//protein binding;	-	-	IPR003597//Immunoglobulin C1-set; IPR007110//Immunoglobulin-like;
C1QL2	C1QL2 - Complement C1q-like protein 2	ACDC - adiponectin	- -	-	-	-	IPR001073//Complement C1q protein;
OR52P1P	OR52P1P - Putative olfactory receptor 52P1	OLFR - olfactory receptor	or114-1 - Odorant receptor	GO:0004984//olfactory receptor activity;	GO:0007186//G-protein coupled receptor protein signaling pathway;	GO:0016021//integral to membrane;	IPR000276//GPCR, rhodopsin-like, 7TM; IPR000725//Olfactory receptor; IPR017452//GPCR, rhodopsin-like superfamily;
C1qtnf6	C1qtnf6 - Complement C1q tumor necrosis factor-related protein 6	ACDC - adiponectin	- -	-	-	-	IPR001073//Complement C1q protein;
C1ql4	C1ql4 - Complement C1q-like protein 4	ACDC - adiponectin	cytb - Ovary-specific C1q-like factor	-	-	-	IPR001073//Complement C1q protein;
Plaur	Plaur - Urokinase plasminogen activator surface receptor	PLAUR - plasminogen activator, urokinase receptor	pigo - Uncharacterized protein	-	-	-	IPR001526//CD59 antigen; IPR016054//Ly-6 antigen / uPA receptor -like;
ITLN1	ITLN1 - Intelectin-1	-	itln2 - LOC100007792 protein (Fragment)	-	-	-	-
GSTA1	GSTA1 - Glutathione S-transferase	E2.5.1.18, gst - glutathione S-transferase	ywhag1 - Glutathione S-transferase	GO:0004364//glutathione transferase activity; GO:0005515//protein binding;	GO:0008152//metabolic process;	-	IPR003080//Glutathione S-transferase, alpha class; IPR004045//Glutathione S-transferase, N-terminal; IPR004046//Glutathione S-transferase, C-terminal; IPR017933//Glutathione S-transferase/chloride channel, C-terminal;
OR52N2	OR52N2 - Olfactory receptor 52N2	OLFR - olfactory receptor	or115-12 - Odorant receptor	GO:0004984//olfactory receptor activity;	GO:0007186//G-protein coupled receptor protein signaling pathway;	GO:0016021//integral to membrane;	IPR000276//GPCR, rhodopsin-like, 7TM; IPR000725//Olfactory receptor; IPR017452//GPCR, rhodopsin-like superfamily;
tutl	tutl - T-cell receptor alpha chain V region RL-5	-	RNF44 - Uncharacterized protein	GO:0005515//protein binding;	-	-	IPR003596//Immunoglobulin V-set, subgroup; IPR003599//Immunoglobulin subtype; IPR007110//Immunoglobulin-like; IPR013106//Immunoglobulin V-set;
OR52D1	OR52D1 - Olfactory receptor 52D1	OLFR - olfactory receptor	or115-12 - Odorant receptor	GO:0004984//olfactory receptor activity;	GO:0007186//G-protein coupled receptor protein signaling pathway;	GO:0016021//integral to membrane;	IPR000276//GPCR, rhodopsin-like, 7TM; IPR000725//Olfactory receptor; IPR017452//GPCR, rhodopsin-like superfamily;
St14	St14 - Suppressor of tumorigenicity 14 protein homolog	PRSS - trypsin	- -	GO:0004252//serine-type endopeptidase activity;	GO:0006508//proteolysis;	-	IPR001254//Peptidase S1/S6, chymotrypsin/Hap; IPR001314//Peptidase S1A, chymotrypsin-type;
OR1M1	OR1M1 - Olfactory receptor 1M1	OLFR - olfactory receptor	or111-5 - Odorant receptor	GO:0004984//olfactory receptor activity;	GO:0007186//G-protein coupled receptor protein signaling pathway;	GO:0016021//integral to membrane;	IPR000276//GPCR, rhodopsin-like, 7TM; IPR000725//Olfactory receptor; IPR017452//GPCR, rhodopsin-like superfamily;
ITLN2	ITLN2 - Intelectin-2	-	itln2 - LOC100007792 protein (Fragment)	GO:0005102//receptor binding;	GO:0007165//signal transduction;	-	IPR002181//Fibrinogen, alpha/beta/gamma chain, C-terminal globular;
C1QL4	C1QL4 - Complement C1q-like protein 4	ACDC - adiponectin	CU469509.3 - Uncharacterized protein	-	-	-	IPR001073//Complement C1q protein;
G4	G4 - Ig heavy chain V-I region HG3	IGH - immunoglobulin heavy chain	DBNDD2 (1 of 2) - Uncharacterized protein	GO:0005515//protein binding;	-	-	IPR003596//Immunoglobulin V-set, subgroup; IPR007110//Immunoglobulin-like; IPR013106//Immunoglobulin V-set;
ctp	ctp - Dynein light chain 1, cytoplasmic	DYNLL - dynein light chain LC8-type	GK25335 - GK25335	-	GO:0007017//microtubule-based process;	GO:0005875//microtubule associated complex;	IPR001372//Dynein light chain, type 1/2;
C1QL2	C1QL2 - Complement C1q-like protein 2	C1QA - complement C1q subcomponent subunit A	cytb - Ovary-specific C1q-like factor	-	-	-	IPR001073//Complement C1q protein;
OR10G4	OR10G4 - Olfactory receptor 10G4	OLFR - olfactory receptor	or106-1 - Odorant receptor	GO:0004984//olfactory receptor activity;	GO:0007186//G-protein coupled receptor protein signaling pathway;	GO:0016021//integral to membrane;	IPR000276//GPCR, rhodopsin-like, 7TM; IPR000725//Olfactory receptor; IPR017452//GPCR, rhodopsin-like superfamily;
Gvin1	Gvin1 - Interferon-induced very large GTPase 1	-	- -	GO:0003924//GTPase activity; GO:0005525//GTP binding;	-	-	IPR015894//Guanylate-binding protein, N-terminal;
stxB	stxB - Neoverrucotoxin subunit beta	TRIM47 - tripartite motif-containing protein 47	ipo7 - Uncharacterized protein	-	-	-	IPR001870//B30.2/SPRY domain; IPR003879//Butyrophylin-like; IPR006574//SPRY-associated;
G4	G4 - Ig heavy chain V-III region VH26	IGH - immunoglobulin heavy chain	ppap2a - Uncharacterized protein (Fragment)	GO:0005515//protein binding;	-	-	IPR003596//Immunoglobulin V-set, subgroup; IPR007110//Immunoglobulin-like; IPR013106//Immunoglobulin V-set;
OR52J3	OR52J3 - Olfactory receptor 52J3	OLFR - olfactory receptor	or117-1 - Odorant receptor	GO:0004984//olfactory receptor activity;	GO:0007186//G-protein coupled receptor protein signaling pathway;	GO:0016021//integral to membrane;	IPR000276//GPCR, rhodopsin-like, 7TM; IPR000725//Olfactory receptor; IPR017452//GPCR, rhodopsin-like superfamily;
CHST3	CHST3 - Carbohydrate sulfotransferase 3	CHST3 - chondroitin 6-sulfotransferase 3	GSTENG00009694001 - Chromosome 2 SCAF11499, whole genome shotgun sequence. (Fragment)	GO:0008146//sulfotransferase activity;	-	-	IPR000863//Sulfotransferase domain;
Prss21	Prss21 - Testisin	PRSS - trypsin	- -	GO:0004252//serine-type endopeptidase activity;	GO:0006508//proteolysis;	-	IPR001254//Peptidase S1/S6, chymotrypsin/Hap; IPR001314//Peptidase S1A, chymotrypsin-type;
MR1	MR1 - Major histocompatibility complex class I-related gene protein	MHC1 - major histocompatibility complex, class I	UAH01 - MHC class I antigen (Fragment)	GO:0005515//protein binding;	GO:0006955//immune response; GO:0019882//antigen processing and presentation;	GO:0016020//membrane; GO:0042612//MHC class I protein complex;	IPR001039//MHC class I, alpha chain, alpha1/alpha2; IPR003597//Immunoglobulin C1-set; IPR007110//Immunoglobulin-like;
H2-L	H2-L - H-2 class I histocompatibility antigen, L-D alpha chain	MHC1 - major histocompatibility complex, class I	- -	GO:0005515//protein binding;	GO:0006955//immune response; GO:0019882//antigen processing and presentation;	GO:0016020//membrane; GO:0042612//MHC class I protein complex;	IPR001039//MHC class I, alpha chain, alpha1/alpha2; IPR003597//Immunoglobulin C1-set; IPR007110//Immunoglobulin-like;
OR52E4	OR52E4 - Olfactory receptor 52E4	OLFR - olfactory receptor	or119-2 - Odorant receptor 4.1	-	-	-	-
pol	pol - Retrovirus-related Pol polyprotein from transposon 17.6	K07497 - putative transposase	- -	GO:0003676//nucleic acid binding; GO:0003723//RNA binding; GO:0003964//RNA-directed DNA polymerase activity; GO:0008270//zinc ion binding;	GO:0006278//RNA-dependent DNA replication; GO:0015074//DNA integration;	-	IPR000477//Reverse transcriptase; IPR001584//Integrase, catalytic core; IPR001878//Zinc finger, CCHC-type;
Olfr9	Olfr9 - Olfactory receptor-like protein DTMT	OLFR - olfactory receptor	or104-1 - Odorant receptor	GO:0004984//olfactory receptor activity;	GO:0007186//G-protein coupled receptor protein signaling pathway;	GO:0016021//integral to membrane;	IPR000276//GPCR, rhodopsin-like, 7TM; IPR000725//Olfactory receptor; IPR017452//GPCR, rhodopsin-like superfamily;
GIMAP8	GIMAP8 - GTPase IMAP family member 8	HMG2L1 - high mobility group protein 2-like 1	- -	GO:0005525//GTP binding;	-	-	IPR006703//AIG1;
NLRP12	NLRP12 - NACHT, LRR and PYD domains-containing protein 12	NLRP3, PYPAF1 - NACHT, LRR and PYD domains-containing protein 3	- -	-	-	-	IPR003590//Leucine-rich repeat, ribonuclease inhibitor subtype;
GIMAP8	GIMAP8 - GTPase IMAP family member 8	HMG2L1 - high mobility group protein 2-like 1	CU302326.3 - Uncharacterized protein	GO:0005525//GTP binding;	-	-	IPR006703//AIG1;
Dnaja3	Dnaja3 - DnaJ homolog subfamily A member 3, mitochondrial	DNAJA3 - DnaJ homolog subfamily A member 3	dnaja3a - DnaJ (Hsp40) homolog, subfamily A, member 3A	GO:0005515//protein binding; GO:0005524//ATP binding; GO:0031072//heat shock protein binding; GO:0051082//unfolded protein binding;	GO:0006457//protein folding; GO:0009408//response to heat;	-	IPR001305//Heat shock protein DnaJ, cysteine-rich domain; IPR001623//Heat shock protein DnaJ, N-terminal; IPR002939//Chaperone DnaJ, C-terminal; IPR003095//Heat shock protein DnaJ; IPR003598//Immunoglobulin subtype 2; IPR003599//Immunoglobulin subtype; IPR007110//Immunoglobulin-like; IPR012724//Chaperone DnaJ;
G4	G4 - Ig heavy chain V-III region WEA	IGH - immunoglobulin heavy chain	SCUBE1 - Uncharacterized protein (Fragment)	GO:0005515//protein binding;	-	-	IPR007110//Immunoglobulin-like; IPR013106//Immunoglobulin V-set;
Aloxe3	Aloxe3 - Epidermis-type lipoxygenase 3	ALOX15B - --	YOD1 - Uncharacterized protein (Fragment)	GO:0005506//iron ion binding; GO:0005515//protein binding; GO:0016165//lipoxygenase activity; GO:0016702//oxidoreductase activity, acting on single donors with incorporation of molecular oxygen, incorporation of two atoms of oxygen; GO:0046872//metal ion binding;	GO:0006691//leukotriene metabolic process; GO:0055114//oxidation-reduction process;	-	IPR000907//Lipoxygenase; IPR001024//Lipoxygenase, LH2; IPR001885//Lipoxygenase, mammalian; IPR013819//Lipoxygenase, C-terminal;
E1	E1 - Ig heavy chain V region XIG14 (Fragment)	IGH - immunoglobulin heavy chain	ILKAP - Uncharacterized protein (Fragment)	GO:0005515//protein binding;	-	-	IPR003596//Immunoglobulin V-set, subgroup; IPR007110//Immunoglobulin-like; IPR013106//Immunoglobulin V-set;
Plaur	Plaur - Urokinase plasminogen activator surface receptor	PLAUR - plasminogen activator, urokinase receptor	- -	-	-	-	IPR001526//CD59 antigen; IPR016054//Ly-6 antigen / uPA receptor -like;
H2-K1	H2-K1 - H-2 class I histocompatibility antigen, K-K alpha chain	MHC1 - major histocompatibility complex, class I	- -	GO:0005515//protein binding;	GO:0006955//immune response; GO:0019882//antigen processing and presentation;	GO:0016020//membrane; GO:0042612//MHC class I protein complex;	IPR001039//MHC class I, alpha chain, alpha1/alpha2; IPR003597//Immunoglobulin C1-set; IPR007110//Immunoglobulin-like;
Iqsec3	Iqsec3 - IQ motif and SEC7 domain-containing protein 3	IQSEC - IQ motif and SEC7 domain-containing protein	- -	-	-	-	-
G4	G4 - Ig heavy chain V-III region CAM	IGH - immunoglobulin heavy chain	ZMYND10 - Uncharacterized protein	GO:0005515//protein binding;	-	-	IPR003596//Immunoglobulin V-set, subgroup; IPR007110//Immunoglobulin-like; IPR013106//Immunoglobulin V-set;
PLA2G1B	PLA2G1B - Phospholipase A2 (Fragment)	PLA2G - phospholipase A2	pla2g1b - Phospholipase A2, group IB (Pancreas)	GO:0004623//phospholipase A2 activity; GO:0005509//calcium ion binding;	GO:0016042//lipid catabolic process;	-	IPR001211//Phospholipase A2, eukaryotic; IPR016090//Phospholipase A2;
Pol	Pol - Retrovirus-related Pol polyprotein LINE-1	XRN2, RAT1 - 5'-3' exoribonuclease 2	GH-1 - Endonuclease reverse transcriptase	GO:0003723//RNA binding; GO:0003964//RNA-directed DNA polymerase activity; GO:0008270//zinc ion binding;	GO:0006278//RNA-dependent DNA replication;	-	IPR000477//Reverse transcriptase; IPR001781//Zinc finger, LIM-type;
Aloxe3	Aloxe3 - Epidermis-type lipoxygenase 3	ALOX15B - --	LOXE3 - Epidermis-type lipoxygenase 3	GO:0005506//iron ion binding; GO:0005515//protein binding; GO:0016165//lipoxygenase activity; GO:0016702//oxidoreductase activity, acting on single donors with incorporation of molecular oxygen, incorporation of two atoms of oxygen; GO:0046872//metal ion binding;	GO:0006691//leukotriene metabolic process; GO:0055114//oxidation-reduction process;	-	IPR000907//Lipoxygenase; IPR001024//Lipoxygenase, LH2; IPR001885//Lipoxygenase, mammalian; IPR013819//Lipoxygenase, C-terminal;
G4	G4 - Ig heavy chain V region 5A	IGH - immunoglobulin heavy chain	ighm - Ighm protein	-	-	-	IPR003596//Immunoglobulin V-set, subgroup; IPR013106//Immunoglobulin V-set;
OR52K1	OR52K1 - Olfactory receptor 52K1	OLFR - olfactory receptor	or102-1 - Odorant receptor 5.1	GO:0004984//olfactory receptor activity;	GO:0007186//G-protein coupled receptor signaling pathway;	GO:0016021//integral to membrane;	IPR000276//GPCR, rhodopsin-like, 7TM; IPR000725//Olfactory receptor; IPR017452//GPCR, rhodopsin-like superfamily;
Artn	Artn - Artemin	GDNF - glial cell derived neurotrophic factor	ARTN (1 of 2) - Uncharacterized protein (Fragment)	GO:0008083//growth factor activity;	-	-	IPR001839//Transforming growth factor-beta, C-terminal;
CLEC4M	CLEC4M - C-type lectin domain family 4 member M	CLEC4F, CLECSF13 - C-type lectin domain family 4, member F	vtg5 - Uncharacterized protein (Fragment)	GO:0005488//binding;	-	-	IPR001304//C-type lectin;
C1QL2	C1QL2 - Complement C1q-like protein 2	C1QA - complement C1q subcomponent subunit A	MC4R - C1q-like-protein	-	-	GO:0016021//integral to membrane;	IPR001073//Complement C1q protein; IPR007237//CD20-like;
eryA	eryA - Erythronolide synthase, modules 3 and 4	YME1 - ATP-dependent metalloprotease	- -	GO:0000036//acyl carrier activity; GO:0003824//catalytic activity; GO:0048037//cofactor binding;	GO:0009058//biosynthetic process;	-	IPR000794//Beta-ketoacyl synthase; IPR006163//Phosphopantetheine-binding; IPR009081//Acyl carrier protein-like; IPR013968//Polyketide synthase, KR; IPR014030//Beta-ketoacyl synthase, N-terminal; IPR014031//Beta-ketoacyl synthase, C-terminal; IPR014043//Acyl transferase; IPR020801//Polyketide synthase, acyl transferase domain; IPR020841//Polyketide synthase, beta-ketoacyl synthase domain; IPR02084…
NLRC3	NLRC3 - Protein NLRC3	NLRP3, PYPAF1 - NACHT, LRR and PYD domains-containing protein 3	- -	-	-	-	-
GIMAP8	GIMAP8 - GTPase IMAP family member 8	HMG2L1 - high mobility group protein 2-like 1	-	-	-	-	-
RNH1	RNH1 - Ribonuclease inhibitor	NLRP3, PYPAF1 - NACHT, LRR and PYD domains-containing protein 3	- -	GO:0005515//protein binding;	-	-	IPR001611//Leucine-rich repeat; IPR003590//Leucine-rich repeat, ribonuclease inhibitor subtype; IPR006553//Leucine-rich repeat, cysteine-containing subtype;
V-TCR	V-TCR - T-cell receptor beta chain T17T-22	VPREB - pre-B lymphocyte gene	HADHB - Uncharacterized protein	GO:0005515//protein binding;	-	-	IPR003596//Immunoglobulin V-set, subgroup; IPR003599//Immunoglobulin subtype; IPR007110//Immunoglobulin-like; IPR013106//Immunoglobulin V-set;
GVINP1	GVINP1 - Interferon-induced very large GTPase 1	CARD6 - caspase recruitment domain-containing protein 6	fam171a1 - Uncharacterized protein	GO:0003924//GTPase activity; GO:0005525//GTP binding;	-	-	IPR001401//Dynamin, GTPase domain;
Gsta4	Gsta4 - Glutathione S-transferase alpha-4	E2.5.1.18, gst - glutathione S-transferase	ywhag1 - Glutathione S-transferase (Fragment)	GO:0004364//glutathione transferase activity;	GO:0008152//metabolic process;	-	IPR003080//Glutathione S-transferase, alpha class; IPR004046//Glutathione S-transferase, C-terminal; IPR017933//Glutathione S-transferase/chloride channel, C-terminal;
Skint8	Skint8 - Selection and upkeep of intraepithelial T-cells protein 8	BTN - butyrophilin	- -	GO:0005515//protein binding;	-	-	IPR003596//Immunoglobulin V-set, subgroup; IPR003599//Immunoglobulin subtype; IPR007110//Immunoglobulin-like; IPR013106//Immunoglobulin V-set;
GVINP1	GVINP1 - Interferon-induced very large GTPase 1	CARD6 - caspase recruitment domain-containing protein 6	fam171a1 - Uncharacterized protein	GO:0016817//hydrolase activity, acting on acid anhydrides;	-	-	IPR008803//Root hair defective 3 GTP-binding;
mec-2	mec-2 - Mechanosensory protein 2	CDH1 - cell division cycle 20-like protein 1, cofactor of APC complex	- -	-	-	GO:0016020//membrane;	IPR001107//Band 7 protein; IPR001972//Stomatin;
GIMAP7	GIMAP7 - GTPase IMAP family member 7	-	- -	GO:0005525//GTP binding;	-	-	IPR006703//AIG1;
MR1	MR1 - Major histocompatibility complex class I-related gene protein	MHC1 - major histocompatibility complex, class I	- -	GO:0005515//protein binding;	GO:0006955//immune response; GO:0019882//antigen processing and presentation;	GO:0016020//membrane; GO:0042612//MHC class I protein complex;	IPR001039//MHC class I, alpha chain, alpha1/alpha2; IPR003597//Immunoglobulin C1-set; IPR007110//Immunoglobulin-like;
ENDOD1	ENDOD1 - Endonuclease domain-containing 1 protein	E3.1.30.- - endonuclease	- -	GO:0003676//nucleic acid binding; GO:0016787//hydrolase activity; GO:0046872//metal ion binding;	-	-	IPR001604//DNA/RNA non-specific endonuclease; IPR020821//Extracellular Endonuclease, subunit A;
H2-Q10	H2-Q10 - H-2 class I histocompatibility antigen, Q10 alpha chain	MHC1 - major histocompatibility complex, class I	- -	GO:0005515//protein binding;	GO:0006955//immune response; GO:0019882//antigen processing and presentation;	GO:0016020//membrane; GO:0042612//MHC class I protein complex;	IPR001039//MHC class I, alpha chain, alpha1/alpha2; IPR003597//Immunoglobulin C1-set; IPR007110//Immunoglobulin-like;
Cldn8	Cldn8 - Claudin-8	CLDN - claudin	FUCA2 - Uncharacterized protein	GO:0005198//structural molecule activity;	-	GO:0005923//tight junction; GO:0016020//membrane;	IPR003556//Claudin-14; IPR004031//PMP-22/EMP/MP20/Claudin; IPR006187//Claudin;
sto-1	sto-1 - Stomatin-1	CDH1 - cell division cycle 20-like protein 1, cofactor of APC complex	stoml3a - Uncharacterized protein	-	-	GO:0016020//membrane;	IPR001107//Band 7 protein; IPR001972//Stomatin;
OR52N2	OR52N2 - Olfactory receptor 52N2	OLFR - olfactory receptor	pbrm1l - Uncharacterized protein (Fragment)	GO:0004984//olfactory receptor activity;	GO:0007186//G-protein coupled receptor protein signaling pathway;	GO:0016021//integral to membrane;	IPR000276//GPCR, rhodopsin-like, 7TM; IPR000725//Olfactory receptor; IPR017452//GPCR, rhodopsin-like superfamily;
G4	G4 - Ig heavy chain V-I region HG3	IGH - immunoglobulin heavy chain	DBNDD2 (1 of 2) - Uncharacterized protein	GO:0005515//protein binding;	-	-	IPR003596//Immunoglobulin V-set, subgroup; IPR007110//Immunoglobulin-like; IPR013106//Immunoglobulin V-set;
PLA2G4C	PLA2G4C - Cytosolic phospholipase A2 gamma	PLA2G - phospholipase A2	- -	GO:0004620//phospholipase activity;	GO:0009395//phospholipid catabolic process;	-	IPR002642//Lysophospholipase, catalytic domain;
OR4Q2	OR4Q2 - Olfactory receptor 4Q2	OLFR - olfactory receptor	- -	GO:0004984//olfactory receptor activity;	GO:0007186//G-protein coupled receptor protein signaling pathway;	GO:0016021//integral to membrane;	IPR000276//GPCR, rhodopsin-like, 7TM; IPR000725//Olfactory receptor; IPR017452//GPCR, rhodopsin-like superfamily;
Rnh1	Rnh1 - Ribonuclease inhibitor	NLRP3, PYPAF1 - NACHT, LRR and PYD domains-containing protein 3	- -	GO:0005515//protein binding;	-	-	IPR001611//Leucine-rich repeat; IPR001916//Glycoside hydrolase, family 22; IPR003590//Leucine-rich repeat, ribonuclease inhibitor subtype; IPR006553//Leucine-rich repeat, cysteine-containing subtype;
OR4Q2	OR4Q2 - Olfactory receptor 4Q2	OLFR - olfactory receptor	- -	GO:0004984//olfactory receptor activity;	GO:0007186//G-protein coupled receptor protein signaling pathway;	GO:0016021//integral to membrane;	IPR000276//GPCR, rhodopsin-like, 7TM; IPR000725//Olfactory receptor; IPR017452//GPCR, rhodopsin-like superfamily;
CLEC4M	CLEC4M - C-type lectin domain family 4 member M	COLEC12 - collectin sub-family member 12	- -	GO:0005488//binding;	-	-	IPR001304//C-type lectin;
ENDOD1	ENDOD1 - Endonuclease domain-containing 1 protein	- -	- -	GO:0003676//nucleic acid binding; GO:0016787//hydrolase activity; GO:0046872//metal ion binding;	-	-	IPR001604//DNA/RNA non-specific endonuclease; IPR020821//Extracellular Endonuclease, subunit A;
Mr1	Mr1 - Major histocompatibility complex class I-related gene protein	MHC1 - major histocompatibility complex, class I	- -	GO:0005515//protein binding;	GO:0006955//immune response; GO:0019882//antigen processing and presentation;	GO:0016020//membrane; GO:0042612//MHC class I protein complex;	IPR001039//MHC class I, alpha chain, alpha1/alpha2; IPR003597//Immunoglobulin C1-set; IPR007110//Immunoglobulin-like;
G4	G4 - Ig heavy chain V-III region CAM	IGH - immunoglobulin heavy chain	TFG - Uncharacterized protein	GO:0005515//protein binding;	-	-	IPR003596//Immunoglobulin V-set, subgroup; IPR007110//Immunoglobulin-like; IPR013106//Immunoglobulin V-set;
C1galt1	C1galt1 - Glycoprotein-N-acetylgalactosamine 3-beta-galactosyltransferase 1	C1GALT1 - glycoprotein-N-acetylgalactosamine 3-beta-galactosyltransferase	nlgn4a - Uncharacterized protein (Fragment)	GO:0016757//transferase activity, transferring glycosyl groups;	-	GO:0016020//membrane;	IPR003378//Fringe-like;
stxB	stxB - Neoverrucotoxin subunit beta	-	ipo7 - Uncharacterized protein	-	-	-	-
TMPRSS15	TMPRSS15 - Enteropeptidase	PRSS - trypsin	- -	GO:0004252//serine-type endopeptidase activity;	GO:0006508//proteolysis;	-	IPR001254//Peptidase S1/S6, chymotrypsin/Hap; IPR001314//Peptidase S1A, chymotrypsin-type;
C1QL2	C1QL2 - Complement C1q-like protein 2	ACDC - adiponectin	- -	-	-	-	IPR001073//Complement C1q protein; IPR008160//Collagen triple helix repeat;
Iqsec2	Iqsec2 - IQ motif and SEC7 domain-containing protein 2	IQSEC - IQ motif and SEC7 domain-containing protein	IQSEC2 (2 of 2) - Uncharacterized protein (Fragment)	-	-	-	-
CSTB	CSTB - Cystatin-B	CSTA_B - cystatin-A/B	- -	GO:0004866//endopeptidase inhibitor activity; GO:0004869//cysteine-type endopeptidase inhibitor activity;	-	GO:0005622//intracellular;	IPR000010//Proteinase inhibitor I25, cystatin; IPR001713//Proteinase inhibitor I25A, stefin A;
Vpreb2	Vpreb2 - Immunoglobulin omega chain	VPREB - pre-B lymphocyte gene	hyal2 - Uncharacterized protein (Fragment)	GO:0005515//protein binding;	-	-	IPR003596//Immunoglobulin V-set, subgroup; IPR007110//Immunoglobulin-like; IPR013106//Immunoglobulin V-set;
G4	G4 - Ig heavy chain V-III region HIL	IGH - immunoglobulin heavy chain	Vh X - Variable region family X (Fragment)	-	-	-	-
TMPRSS15	TMPRSS15 - Enteropeptidase	PRSS - trypsin	- -	GO:0004252//serine-type endopeptidase activity;	GO:0006508//proteolysis;	-	IPR001254//Peptidase S1/S6, chymotrypsin/Hap; IPR001314//Peptidase S1A, chymotrypsin-type;
Plaur	Plaur - Urokinase plasminogen activator surface receptor	PLAUR - plasminogen activator, urokinase receptor	pigo - Uncharacterized protein	-	-	-	IPR001526//CD59 antigen; IPR016054//Ly-6 antigen / uPA receptor -like;
OR4Q2	OR4Q2 - Olfactory receptor 4Q2	OLFR - olfactory receptor	- -	GO:0004984//olfactory receptor activity;	GO:0007186//G-protein coupled receptor protein signaling pathway;	GO:0016021//integral to membrane;	IPR000276//GPCR, rhodopsin-like, 7TM; IPR000725//Olfactory receptor; IPR017452//GPCR, rhodopsin-like superfamily;
MEFV	MEFV - Pyrin	TRIM39 - tripartite motif-containing protein 39	bty - Bloodthirsty	GO:0005515//protein binding;	-	-	IPR001870//B30.2/SPRY domain; IPR003877//SPla/RYanodine receptor SPRY; IPR003879//Butyrophylin-like; IPR006574//SPRY-associated; IPR018355//SPla/RYanodine receptor subgroup;
stxA	stxA - Stonustoxin subunit alpha	TRIM47 - tripartite motif-containing protein 47	ipo7 - Uncharacterized protein	GO:0005515//protein binding;	-	-	IPR001870//B30.2/SPRY domain; IPR003877//SPla/RYanodine receptor SPRY; IPR003879//Butyrophylin-like; IPR006574//SPRY-associated; IPR018355//SPla/RYanodine receptor subgroup;
Plaur	Plaur - Urokinase plasminogen activator surface receptor	-	CABZ01063789.1 - Uncharacterized protein	-	-	-	IPR001526//CD59 antigen; IPR016054//Ly-6 antigen / uPA receptor -like;
CLEC17A	CLEC17A - C-type lectin domain family 17, member A	CLEC10A, CLECSF13, CLECSF14 - C-type lectin domain family 10, member A	cd209 - CD209	GO:0005488//binding; GO:0005529//sugar binding;	-	-	IPR001304//C-type lectin; IPR002353//Type II antifreeze protein;
RT1-Bb	RT1-Bb - DLA class II histocompatibility antigen, DR-1 beta chain	MHC2 - major histocompatibility complex, class II	- -	GO:0005515//protein binding;	GO:0006955//immune response; GO:0019882//antigen processing and presentation;	GO:0016020//membrane; GO:0042613//MHC class II protein complex;	IPR000353//MHC class II, beta chain, N-terminal; IPR003597//Immunoglobulin C1-set; IPR007110//Immunoglobulin-like;
OR13C8	OR13C8 - Olfactory receptor 13C8	OLFR - olfactory receptor	or103-4 - Odorant receptor	GO:0004984//olfactory receptor activity;	GO:0007186//G-protein coupled receptor protein signaling pathway;	GO:0016021//integral to membrane;	IPR000276//GPCR, rhodopsin-like, 7TM; IPR000725//Olfactory receptor; IPR017452//GPCR, rhodopsin-like superfamily;
OR52K1	OR52K1 - Olfactory receptor 52K1	OLFR - olfactory receptor	or112-1 - Uncharacterized protein	GO:0004984//olfactory receptor activity;	GO:0007186//G-protein coupled receptor protein signaling pathway;	GO:0016021//integral to membrane;	IPR000276//GPCR, rhodopsin-like, 7TM; IPR000725//Olfactory receptor; IPR017452//GPCR, rhodopsin-like superfamily;
DYN2	DYN2 - Dynein 8 kDa light chain, flagellar outer arm	DYNLL - dynein light chain LC8-type	- -	-	GO:0007017//microtubule-based process;	GO:0005875//microtubule associated complex;	IPR001372//Dynein light chain, type 1/2;
OR52J3	OR52J3 - Olfactory receptor 52J3	OLFR - olfactory receptor	or117-1 - Odorant receptor	GO:0004984//olfactory receptor activity;	GO:0007186//G-protein coupled receptor protein signaling pathway;	GO:0016021//integral to membrane;	IPR000276//GPCR, rhodopsin-like, 7TM; IPR000725//Olfactory receptor; IPR017452//GPCR, rhodopsin-like superfamily;
GIMAP8	GIMAP8 - GTPase IMAP family member 8	PRSS - trypsin	ap4e1 - Uncharacterized protein	GO:0004252//serine-type endopeptidase activity; GO:0004672//protein kinase activity; GO:0005524//ATP binding; GO:0005525//GTP binding;	GO:0006468//protein phosphorylation; GO:0006508//proteolysis;	-	IPR000719//Protein kinase, catalytic domain; IPR001254//Peptidase S1/S6, chymotrypsin/Hap; IPR001314//Peptidase S1A, chymotrypsin-type; IPR002290//Serine/threonine- / dual-specificity protein kinase, catalytic domain; IPR006703//AIG1;
Psma6	Psma6 - Proteasome subunit alpha type-6	NLRP3, PYPAF1 - NACHT, LRR and PYD domains-containing protein 3	- -	GO:0004298//threonine-type endopeptidase activity;	GO:0051603//proteolysis involved in cellular protein catabolic process;	GO:0005839//proteasome core complex;	IPR001353//Proteasome, subunit alpha/beta; IPR003590//Leucine-rich repeat, ribonuclease inhibitor subtype; IPR023332//Proteasome A-type subunit;
Gvin1	Gvin1 - Interferon-induced very large GTPase 1	-	- -	-	-	-	-
stxA	stxA - Stonustoxin subunit alpha	TRIM47 - tripartite motif-containing protein 47	ipo7 - Uncharacterized protein	GO:0005515//protein binding;	-	-	IPR001870//B30.2/SPRY domain; IPR003877//SPla/RYanodine receptor SPRY; IPR003879//Butyrophylin-like; IPR006574//SPRY-associated; IPR018355//SPla/RYanodine receptor subgroup;
Sacs	Sacs - Sacsin	-	- -	GO:0031072//heat shock protein binding;	-	-	IPR001623//Heat shock protein DnaJ, N-terminal; IPR007842//HEPN;
POL	POL - Retrovirus-related Pol polyprotein from transposon 412	AVPR2 - arginine vasopressin receptor 2	- -	-	GO:0015074//DNA integration;	-	IPR001584//Integrase, catalytic core;
TCRA	TCRA - T-cell receptor alpha chain V region CTL-L17	VPREB - pre-B lymphocyte gene	RNF44 - Uncharacterized protein	GO:0005515//protein binding;	-	-	IPR003596//Immunoglobulin V-set, subgroup; IPR003599//Immunoglobulin subtype; IPR007110//Immunoglobulin-like; IPR013106//Immunoglobulin V-set;
C1QL2	C1QL2 - Complement C1q-like protein 2	ACDC - adiponectin	cytb - Ovary-specific C1q-like factor	-	-	-	IPR001073//Complement C1q protein;
Gm5629	Gm5629 - Ig heavy chain V region 1B43	IGH - immunoglobulin heavy chain	MCRS1 - Uncharacterized protein (Fragment)	GO:0005515//protein binding;	-	-	IPR003596//Immunoglobulin V-set, subgroup; IPR007110//Immunoglobulin-like; IPR013106//Immunoglobulin V-set;
G4	G4 - Ig heavy chain V-III region VH26	IGH - immunoglobulin heavy chain	ZFP106 - Uncharacterized protein (Fragment)	GO:0005515//protein binding;	-	-	IPR003596//Immunoglobulin V-set, subgroup; IPR007110//Immunoglobulin-like; IPR013106//Immunoglobulin V-set;
H2-Q8	H2-Q8 - DLA class I histocompatibility antigen, A9/A9 alpha chain	MHC1 - major histocompatibility complex, class I	- -	GO:0005515//protein binding;	GO:0006955//immune response; GO:0019882//antigen processing and presentation;	GO:0016020//membrane; GO:0042612//MHC class I protein complex;	IPR001039//MHC class I, alpha chain, alpha1/alpha2; IPR003597//Immunoglobulin C1-set; IPR007110//Immunoglobulin-like;
GIMAP7	GIMAP7 - GTPase IMAP family member 7	HMG2L1 - high mobility group protein 2-like 1	ETF1 - Uncharacterized protein (Fragment)	GO:0005525//GTP binding;	-	-	IPR006703//AIG1;
TRIM39	TRIM39 - Tripartite motif-containing protein 39	TRIM39 - tripartite motif-containing protein 39	- -	GO:0005515//protein binding;	-	-	IPR001870//B30.2/SPRY domain; IPR003877//SPla/RYanodine receptor SPRY; IPR003879//Butyrophylin-like;
ENDOD1	ENDOD1 - Endonuclease domain-containing 1 protein	E3.1.30.- - endonuclease	- -	GO:0003676//nucleic acid binding; GO:0016787//hydrolase activity; GO:0046872//metal ion binding;	-	-	IPR001604//DNA/RNA non-specific endonuclease; IPR020821//Extracellular Endonuclease, subunit A;
E1	E1 - Ig heavy chain V region XIG14 (Fragment)	IGH - immunoglobulin heavy chain	ABI3BP - Uncharacterized protein	GO:0005515//protein binding;	-	-	IPR003596//Immunoglobulin V-set, subgroup; IPR007110//Immunoglobulin-like; IPR013106//Immunoglobulin V-set;
G4	G4 - Ig heavy chain V region 5A	IGH - immunoglobulin heavy chain	ILKAP - Uncharacterized protein (Fragment)	GO:0005515//protein binding;	-	-	IPR003596//Immunoglobulin V-set, subgroup; IPR007110//Immunoglobulin-like; IPR013106//Immunoglobulin V-set;
CLEC4E	CLEC4E - C-type lectin domain family 4 member E	CLEC4E - C-type lectin domain family 4, member E	illr4 - Immune-related, lectin-like receptor 4	GO:0005488//binding; GO:0005529//sugar binding;	-	-	IPR001304//C-type lectin; IPR002353//Type II antifreeze protein;
STOM	STOM - Erythrocyte band 7 integral membrane protein	CDH1 - cell division cycle 20-like protein 1, cofactor of APC complex	stom - Uncharacterized protein	-	-	GO:0016020//membrane;	IPR001107//Band 7 protein; IPR001972//Stomatin;
OR52J3	OR52J3 - Olfactory receptor 52J3	OLFR - olfactory receptor	or117-1 - Odorant receptor	GO:0004984//olfactory receptor activity;	GO:0007186//G-protein coupled receptor protein signaling pathway;	GO:0016021//integral to membrane;	IPR000276//GPCR, rhodopsin-like, 7TM; IPR000725//Olfactory receptor; IPR017452//GPCR, rhodopsin-like superfamily;
GVINP1	GVINP1 - Interferon-induced very large GTPase 1	CARD6 - caspase recruitment domain-containing protein 6	fam171a1 - Uncharacterized protein	-	-	-	-
stxA	stxA - Stonustoxin subunit alpha	-	- -	GO:0005515//protein binding;	-	-	IPR003961//Fibronectin, type III;
ENDOD1	ENDOD1 - Endonuclease domain-containing 1 protein	-- - --	rims1a - Uncharacterized protein (Fragment)	GO:0003676//nucleic acid binding; GO:0016787//hydrolase activity; GO:0046872//metal ion binding;	-	-	IPR001604//DNA/RNA non-specific endonuclease; IPR020821//Extracellular Endonuclease, subunit A;
GIMAP8	GIMAP8 - GTPase IMAP family member 8	HMG2L1 - high mobility group protein 2-like 1	BX321875.5 - Uncharacterized protein	GO:0004629//phospholipase C activity; GO:0005525//GTP binding;	GO:0006629//lipid metabolic process; GO:0035556//intracellular signal transduction;	-	IPR000909//Phospholipase C, phosphatidylinositol-specific , X domain; IPR006703//AIG1;
H2-Q10	H2-Q10 - H-2 class I histocompatibility antigen, Q10 alpha chain	MHC1 - major histocompatibility complex, class I	- -	GO:0005515//protein binding;	GO:0006955//immune response; GO:0019882//antigen processing and presentation;	GO:0016020//membrane; GO:0042612//MHC class I protein complex;	IPR001039//MHC class I, alpha chain, alpha1/alpha2; IPR003597//Immunoglobulin C1-set; IPR007110//Immunoglobulin-like;
OR52N2	OR52N2 - Olfactory receptor 52N2	OLFR - olfactory receptor	or113-1 - Odorant receptor	GO:0004984//olfactory receptor activity;	GO:0007186//G-protein coupled receptor protein signaling pathway;	GO:0016021//integral to membrane;	IPR000276//GPCR, rhodopsin-like, 7TM; IPR000725//Olfactory receptor; IPR017452//GPCR, rhodopsin-like superfamily;
CLEC4M	CLEC4M - C-type lectin domain family 4 member M	CLEC4F, CLECSF13 - C-type lectin domain family 4, member F	TcasGA2_TC005078 - Putative uncharacterized protein	GO:0005488//binding; GO:0005529//sugar binding;	-	-	IPR001304//C-type lectin; IPR002353//Type II antifreeze protein;
FCRL5	FCRL5 - Fc receptor-like protein 5	HSPG2 - heparan sulfate proteoglycan 2 (perlecan)	- -	GO:0005515//protein binding;	-	-	IPR003598//Immunoglobulin subtype 2; IPR003599//Immunoglobulin subtype; IPR007110//Immunoglobulin-like;
CLDN8	CLDN8 - Claudin-8	CLDN - claudin	FP102191.1 - Uncharacterized protein	GO:0005198//structural molecule activity;	-	GO:0005923//tight junction; GO:0016020//membrane;	IPR004031//PMP-22/EMP/MP20/Claudin; IPR006187//Claudin;
Tecta	Tecta - Alpha-tectorin	NID - nidogen (entactin)	CR385054.1 - Uncharacterized protein	-	GO:0007160//cell-matrix adhesion;	-	IPR003886//Nidogen, extracellular domain;
G4	G4 - Ig heavy chain V-III region BUT	IGH - immunoglobulin heavy chain	LOC100411927 - Uncharacterized protein	GO:0005515//protein binding;	-	-	IPR003596//Immunoglobulin V-set, subgroup; IPR007110//Immunoglobulin-like; IPR013106//Immunoglobulin V-set;
OR52K1	OR52K1 - Olfactory receptor 52K1	OLFR - olfactory receptor	or113-1 - Odorant receptor	GO:0004984//olfactory receptor activity;	GO:0007186//G-protein coupled receptor protein signaling pathway;	GO:0016021//integral to membrane;	IPR000276//GPCR, rhodopsin-like, 7TM; IPR000725//Olfactory receptor; IPR017452//GPCR, rhodopsin-like superfamily;
G4	G4 - Ig heavy chain V-III region BUT	IGH - immunoglobulin heavy chain	ERGIC3 - Uncharacterized protein	GO:0005515//protein binding;	-	-	IPR003596//Immunoglobulin V-set, subgroup; IPR007110//Immunoglobulin-like; IPR013106//Immunoglobulin V-set;
OR1M1	OR1M1 - Olfactory receptor 1M1	OLFR - olfactory receptor	or108-3 - Odorant receptor	GO:0004984//olfactory receptor activity;	GO:0007186//G-protein coupled receptor protein signaling pathway;	GO:0016021//integral to membrane;	IPR000276//GPCR, rhodopsin-like, 7TM; IPR000725//Olfactory receptor; IPR017452//GPCR, rhodopsin-like superfamily;
CSTB	CSTB - Cystatin-B	CSTA_B - cystatin-A/B	- -	GO:0004866//endopeptidase inhibitor activity; GO:0004869//cysteine-type endopeptidase inhibitor activity;	-	GO:0005622//intracellular;	IPR000010//Proteinase inhibitor I25, cystatin; IPR001713//Proteinase inhibitor I25A, stefin A;
PLAUR	PLAUR - Urokinase plasminogen activator surface receptor	PLAUR - plasminogen activator, urokinase receptor	- -	-	-	-	IPR001526//CD59 antigen; IPR016054//Ly-6 antigen / uPA receptor -like;
C1QL2	C1QL2 - Complement C1q-like protein 2	ACDC - adiponectin	cytb - Ovary-specific C1q-like factor	-	-	-	IPR001073//Complement C1q protein;
GIMAP4	GIMAP4 - GTPase IMAP family member 4	HMG2L1 - high mobility group protein 2-like 1	- -	GO:0005525//GTP binding;	-	-	IPR006703//AIG1;
VWA5A	VWA5A - von Willebrand factor A domain-containing protein 5A	eIF-4F, EIF4G - translation initiation factor eIF-4F	FP074872.1 - Uncharacterized protein	GO:0005515//protein binding;	-	-	IPR002035//von Willebrand factor, type A;
C1QL2	C1QL2 - Complement C1q-like protein 2	ACDC - adiponectin	MC4R - C1q-like-protein	-	-	-	IPR001073//Complement C1q protein;
Gm5629	Gm5629 - Ig heavy chain V region M315	IGH - immunoglobulin heavy chain	ILKAP - Uncharacterized protein (Fragment)	GO:0005515//protein binding;	-	-	IPR003596//Immunoglobulin V-set, subgroup; IPR007110//Immunoglobulin-like; IPR013106//Immunoglobulin V-set;
PLA2G4C	PLA2G4C - Cytosolic phospholipase A2 gamma	PLA2G - phospholipase A2	mapre1 - Uncharacterized protein	GO:0004620//phospholipase activity;	GO:0009395//phospholipid catabolic process;	-	IPR002642//Lysophospholipase, catalytic domain;
OR52K1	OR52K1 - Olfactory receptor 52K1	OLFR - olfactory receptor	or113-2 - Odorant receptor	GO:0004984//olfactory receptor activity;	GO:0007186//G-protein coupled receptor protein signaling pathway;	GO:0016021//integral to membrane;	IPR000276//GPCR, rhodopsin-like, 7TM; IPR000725//Olfactory receptor; IPR017452//GPCR, rhodopsin-like superfamily;
G4	G4 - Ig heavy chain V-III region WEA	IGH - immunoglobulin heavy chain	TBC1D17 - Uncharacterized protein (Fragment)	GO:0005515//protein binding;	-	-	IPR003596//Immunoglobulin V-set, subgroup; IPR007110//Immunoglobulin-like; IPR013106//Immunoglobulin V-set;
OR52N2	OR52N2 - Olfactory receptor 52N2	OLFR - olfactory receptor	or115-12 - Odorant receptor	GO:0004984//olfactory receptor activity;	GO:0007186//G-protein coupled receptor protein signaling pathway;	GO:0016021//integral to membrane;	IPR000276//GPCR, rhodopsin-like, 7TM; IPR000725//Olfactory receptor; IPR017452//GPCR, rhodopsin-like superfamily;
Aloxe3	Aloxe3 - Epidermis-type lipoxygenase 3	ALOX12B - arachidonate 12-lipoxygenase (R-type)	PIAS1 (2 of 2) - Uncharacterized protein	GO:0016702//oxidoreductase activity, acting on single donors with incorporation of molecular oxygen, incorporation of two atoms of oxygen; GO:0046872//metal ion binding;	GO:0055114//oxidation-reduction process;	-	IPR000907//Lipoxygenase; IPR013819//Lipoxygenase, C-terminal;
Gsta1	Gsta1 - Glutathione S-transferase alpha M14	E2.5.1.18, gst - glutathione S-transferase	ywhag1 - Glutathione S-transferase	GO:0004364//glutathione transferase activity; GO:0005515//protein binding;	GO:0008152//metabolic process;	-	IPR003080//Glutathione S-transferase, alpha class; IPR004045//Glutathione S-transferase, N-terminal; IPR004046//Glutathione S-transferase, C-terminal; IPR017933//Glutathione S-transferase/chloride channel, C-terminal;
CD209	CD209 - CD209 antigen	CD209 - CD209 antigen	- -	GO:0005488//binding;	-	-	IPR001304//C-type lectin;
OR1M1	OR1M1 - Olfactory receptor 1M1	OLFR - olfactory receptor	or111-1 - Odorant receptor	GO:0004984//olfactory receptor activity;	GO:0007186//G-protein coupled receptor protein signaling pathway;	GO:0016021//integral to membrane;	IPR000276//GPCR, rhodopsin-like, 7TM; IPR000725//Olfactory receptor; IPR017452//GPCR, rhodopsin-like superfamily;
Cd209d	Cd209d - CD209 antigen-like protein D	CD209 - CD209 antigen	- -	GO:0005488//binding;	-	-	IPR001304//C-type lectin;
GVINP1	GVINP1 - Interferon-induced very large GTPase 1	CARD6 - caspase recruitment domain-containing protein 6	fam171a1 - Uncharacterized protein	GO:0003924//GTPase activity; GO:0005525//GTP binding;	-	-	IPR001401//Dynamin, GTPase domain;
G4	G4 - Ig heavy chain V-III region BUT	IGH - immunoglobulin heavy chain	ERGIC3 - Uncharacterized protein	GO:0005515//protein binding;	-	-	IPR003596//Immunoglobulin V-set, subgroup; IPR007110//Immunoglobulin-like; IPR013106//Immunoglobulin V-set;
H2-L	H2-L - H-2 class I histocompatibility antigen, L-D alpha chain	MHC1 - major histocompatibility complex, class I	caau-ZB - MHC class I protein	GO:0005515//protein binding;	GO:0006955//immune response; GO:0019882//antigen processing and presentation;	GO:0016020//membrane; GO:0042612//MHC class I protein complex;	IPR001039//MHC class I, alpha chain, alpha1/alpha2; IPR003597//Immunoglobulin C1-set; IPR007110//Immunoglobulin-like;
OR52N5	OR52N5 - Olfactory receptor 52N5	OLFR - olfactory receptor	or115-7 - Odorant receptor, family F, subfamily 115, member 7	GO:0004984//olfactory receptor activity;	GO:0007186//G-protein coupled receptor protein signaling pathway;	GO:0016021//integral to membrane;	IPR000276//GPCR, rhodopsin-like, 7TM; IPR000725//Olfactory receptor; IPR017452//GPCR, rhodopsin-like superfamily;
G4	G4 - Ig heavy chain V region 3	IGH - immunoglobulin heavy chain	ighm - Ighm protein	GO:0005515//protein binding;	-	-	IPR003596//Immunoglobulin V-set, subgroup; IPR007110//Immunoglobulin-like; IPR013106//Immunoglobulin V-set;
stxB	stxB - Stonustoxin subunit beta	-	- -	GO:0005515//protein binding;	-	-	IPR003961//Fibronectin, type III;
OR51E2	OR51E2 - Olfactory receptor 51E2	OLFR - olfactory receptor	or109-1 - Odorant receptor	GO:0004984//olfactory receptor activity;	GO:0007186//G-protein coupled receptor protein signaling pathway;	GO:0016021//integral to membrane;	IPR000276//GPCR, rhodopsin-like, 7TM; IPR000725//Olfactory receptor; IPR017452//GPCR, rhodopsin-like superfamily;
Prss27	Prss27 - Serine protease 27	PRSS - trypsin	- -	GO:0004252//serine-type endopeptidase activity;	GO:0006508//proteolysis;	-	IPR001254//Peptidase S1/S6, chymotrypsin/Hap; IPR001314//Peptidase S1A, chymotrypsin-type;
NCEH1	NCEH1 - Neutral cholesterol ester hydrolase 1	NCEH1, AADACL1 - neutral cholesterol ester hydrolase 1	- -	GO:0016787//hydrolase activity;	GO:0008152//metabolic process;	-	IPR013094//Alpha/beta hydrolase fold-3;
OR10G4	OR10G4 - Olfactory receptor 10G4	OLFR - olfactory receptor	or106-12 - Odorant receptor	GO:0004984//olfactory receptor activity;	GO:0007186//G-protein coupled receptor protein signaling pathway;	GO:0016021//integral to membrane;	IPR000276//GPCR, rhodopsin-like, 7TM; IPR000725//Olfactory receptor; IPR017452//GPCR, rhodopsin-like superfamily;
stxB	stxB - Neoverrucotoxin subunit beta	-	- -	GO:0005515//protein binding;	-	-	IPR003961//Fibronectin, type III;
GVINP1	GVINP1 - Interferon-induced very large GTPase 1	-	zfat - Uncharacterized protein (Fragment)	-	-	-	-
GVINP1	GVINP1 - Interferon-induced very large GTPase 1	CARD6 - caspase recruitment domain-containing protein 6	- -	GO:0005525//GTP binding;	-	-	IPR006703//AIG1;
C1ql4	C1ql4 - Complement C1q-like protein 4	-	cytb - Ovary-specific C1q-like factor	-	-	-	IPR001073//Complement C1q protein;
Prss8	Prss8 - Prostasin	PRSS8 - protease, serine, 8 (prostasin)	- -	GO:0004252//serine-type endopeptidase activity;	GO:0006508//proteolysis;	-	IPR001254//Peptidase S1/S6, chymotrypsin/Hap;
C1ql4	C1ql4 - Complement C1q-like protein 4	ACDC - adiponectin	CU469509.3 - Uncharacterized protein	-	-	-	IPR001073//Complement C1q protein;
Prf1	Prf1 - Perforin-1	PRF1 - perforin 1	- -	GO:0005515//protein binding;	-	-	IPR000008//C2 calcium-dependent membrane targeting; IPR018029//C2 membrane targeting protein;
H2-Eb1	H2-Eb1 - SMH class II histocompatibility antigen, beta-1 chain	MHC2 - major histocompatibility complex, class II	- -	GO:0005515//protein binding;	-	-	IPR003597//Immunoglobulin C1-set; IPR007110//Immunoglobulin-like;
G4	G4 - Ig heavy chain V-III region CAM	IGH - immunoglobulin heavy chain	TFG - Uncharacterized protein	GO:0005515//protein binding;	-	-	IPR003596//Immunoglobulin V-set, subgroup; IPR007110//Immunoglobulin-like; IPR013106//Immunoglobulin V-set;
PLAUR	PLAUR - Urokinase plasminogen activator surface receptor	PLAUR - plasminogen activator, urokinase receptor	pigo - Uncharacterized protein	-	-	-	IPR001526//CD59 antigen; IPR016054//Ly-6 antigen / uPA receptor -like;
Olfr24	Olfr24 - Olfactory receptor 24	OLFR - olfactory receptor	or108-2 - Odorant receptor	GO:0004984//olfactory receptor activity;	GO:0007186//G-protein coupled receptor protein signaling pathway;	GO:0016021//integral to membrane;	IPR000276//GPCR, rhodopsin-like, 7TM; IPR000725//Olfactory receptor; IPR017452//GPCR, rhodopsin-like superfamily;
Gvin1	Gvin1 - Interferon-induced very large GTPase 1	CARD6 - caspase recruitment domain-containing protein 6	pde4a - Uncharacterized protein	GO:0003924//GTPase activity; GO:0005525//GTP binding;	-	-	IPR001401//Dynamin, GTPase domain;
Alox15b	Alox15b - Arachidonate 15-lipoxygenase B	ALOX15B - --	LOXE3 - Epidermis-type lipoxygenase 3	GO:0005506//iron ion binding; GO:0016165//lipoxygenase activity; GO:0016702//oxidoreductase activity, acting on single donors with incorporation of molecular oxygen, incorporation of two atoms of oxygen; GO:0046872//metal ion binding;	GO:0006691//leukotriene metabolic process; GO:0055114//oxidation-reduction process;	-	IPR000907//Lipoxygenase; IPR001885//Lipoxygenase, mammalian; IPR013819//Lipoxygenase, C-terminal;
G4	G4 - Ig heavy chain V-III region HIL	IGH - immunoglobulin heavy chain	ighm - Ighm protein (Fragment)	-	-	-	IPR003596//Immunoglobulin V-set, subgroup; IPR013106//Immunoglobulin V-set;
PLA2G1B	PLA2G1B - Phospholipase A2 (Fragment)	PLA2G - phospholipase A2	pla2g1b - Phospholipase A2, group IB (Pancreas)	GO:0004623//phospholipase A2 activity; GO:0005509//calcium ion binding;	GO:0016042//lipid catabolic process;	-	IPR001211//Phospholipase A2, eukaryotic; IPR016090//Phospholipase A2;
ENDOD1	ENDOD1 - Endonuclease domain-containing 1 protein	E3.1.30.- - endonuclease	- -	GO:0003676//nucleic acid binding; GO:0016787//hydrolase activity; GO:0046872//metal ion binding;	-	-	IPR001604//DNA/RNA non-specific endonuclease; IPR020821//Extracellular Endonuclease, subunit A;
EDS5	EDS5 - Epidermal differentiation-specific protein	QARS, glnS - glutaminyl-tRNA synthetase	bmpr1a - Ep37-L2	-	-	-	IPR001064//Beta/gamma crystallin;
OR1M1	OR1M1 - Olfactory receptor 1M1	OLFR - olfactory receptor	or111-6 - Odorant receptor 2.5	GO:0004984//olfactory receptor activity;	GO:0007186//G-protein coupled receptor protein signaling pathway;	GO:0016021//integral to membrane;	IPR000276//GPCR, rhodopsin-like, 7TM; IPR000725//Olfactory receptor; IPR017452//GPCR, rhodopsin-like superfamily;
Aloxe3	Aloxe3 - Epidermis-type lipoxygenase 3	ALOX15B - --	LOXE3 - Epidermis-type lipoxygenase 3	GO:0005506//iron ion binding; GO:0005515//protein binding; GO:0016165//lipoxygenase activity; GO:0016702//oxidoreductase activity, acting on single donors with incorporation of molecular oxygen, incorporation of two atoms of oxygen; GO:0046872//metal ion binding;	GO:0006691//leukotriene metabolic process; GO:0055114//oxidation-reduction process;	-	IPR000907//Lipoxygenase; IPR001024//Lipoxygenase, LH2; IPR001885//Lipoxygenase, mammalian; IPR013819//Lipoxygenase, C-terminal;
ENDOD1	ENDOD1 - Endonuclease domain-containing 1 protein	E3.1.30.- - endonuclease	- -	GO:0003676//nucleic acid binding; GO:0016787//hydrolase activity; GO:0046872//metal ion binding;	-	-	IPR001604//DNA/RNA non-specific endonuclease; IPR020821//Extracellular Endonuclease, subunit A;
GIMAP8	GIMAP8 - GTPase IMAP family member 8	HMG2L1 - high mobility group protein 2-like 1	- -	GO:0005525//GTP binding;	-	-	IPR006703//AIG1;
OR52D1	OR52D1 - Olfactory receptor 52D1	OLFR - olfactory receptor	or115-13 - Odorant receptor	GO:0004984//olfactory receptor activity;	GO:0007186//G-protein coupled receptor protein signaling pathway;	GO:0016021//integral to membrane;	IPR000276//GPCR, rhodopsin-like, 7TM; IPR000725//Olfactory receptor; IPR017452//GPCR, rhodopsin-like superfamily;
ST14	ST14 - Suppressor of tumorigenicity 14 protein homolog	PRSS - trypsin	- -	GO:0004252//serine-type endopeptidase activity;	GO:0006508//proteolysis;	-	IPR001254//Peptidase S1/S6, chymotrypsin/Hap; IPR001314//Peptidase S1A, chymotrypsin-type;
ALOXE3	ALOXE3 - Epidermis-type lipoxygenase 3	ALOX12B - arachidonate 12-lipoxygenase (R-type)	PIAS1 (2 of 2) - Uncharacterized protein	GO:0016702//oxidoreductase activity, acting on single donors with incorporation of molecular oxygen, incorporation of two atoms of oxygen; GO:0046872//metal ion binding;	GO:0055114//oxidation-reduction process;	-	IPR000907//Lipoxygenase; IPR013819//Lipoxygenase, C-terminal;
Gsta2	Gsta2 - Glutathione S-transferase 3	E2.5.1.18, gst - glutathione S-transferase	ywhag1 - Glutathione S-transferase	GO:0004364//glutathione transferase activity; GO:0005515//protein binding;	GO:0008152//metabolic process;	-	IPR003080//Glutathione S-transferase, alpha class; IPR004045//Glutathione S-transferase, N-terminal; IPR004046//Glutathione S-transferase, C-terminal; IPR017933//Glutathione S-transferase/chloride channel, C-terminal;
OR4E2	OR4E2 - Olfactory receptor 4E2	OLFR - olfactory receptor	or101-1 - Uncharacterized protein	GO:0004984//olfactory receptor activity;	GO:0007186//G-protein coupled receptor protein signaling pathway;	GO:0016021//integral to membrane;	IPR000276//GPCR, rhodopsin-like, 7TM; IPR000725//Olfactory receptor; IPR017452//GPCR, rhodopsin-like superfamily;
GVINP1	GVINP1 - Interferon-induced very large GTPase 1	CARD6 - caspase recruitment domain-containing protein 6	- -	-	-	-	-
GIMAP4	GIMAP4 - GTPase IMAP family member 4	HMG2L1 - high mobility group protein 2-like 1	- -	GO:0005525//GTP binding;	-	-	IPR006703//AIG1;
ZP3	ZP3 - Zona pellucida sperm-binding protein 3	GNG5 - guanine nucleotide binding protein (G protein), gamma 5	zp3b - Uncharacterized protein	GO:0004871//signal transducer activity;	GO:0007186//G-protein coupled receptor signaling pathway;	GO:0005834//heterotrimeric G-protein complex;	IPR001507//Zona pellucida sperm-binding protein; IPR001770//G-protein, gamma subunit; IPR015898//G-protein gamma-like domain; IPR017976//Endoglin/CD105 antigen subgroup;
Prss27	Prss27 - Serine protease 27	PRSS - trypsin	- -	GO:0004252//serine-type endopeptidase activity;	GO:0006508//proteolysis;	-	IPR001254//Peptidase S1/S6, chymotrypsin/Hap; IPR001314//Peptidase S1A, chymotrypsin-type;
Cldn8	Cldn8 - Claudin-8	CLDN - claudin	cldn17 - Uncharacterized protein	GO:0005198//structural molecule activity;	-	GO:0005923//tight junction; GO:0016020//membrane;	IPR004031//PMP-22/EMP/MP20/Claudin; IPR006187//Claudin;
OR52K1	OR52K1 - Olfactory receptor 52K1	OLFR - olfactory receptor	pbrm1l - Uncharacterized protein (Fragment)	GO:0004984//olfactory receptor activity;	GO:0007186//G-protein coupled receptor signaling pathway;	GO:0016021//integral to membrane;	IPR000276//GPCR, rhodopsin-like, 7TM; IPR000725//Olfactory receptor; IPR017452//GPCR, rhodopsin-like superfamily;
NLRP12	NLRP12 - NACHT, LRR and PYD domains-containing protein 12	NLRP3, PYPAF1 - NACHT, LRR and PYD domains-containing protein 3	- -	GO:0005515//protein binding;	-	-	IPR001870//B30.2/SPRY domain; IPR003590//Leucine-rich repeat, ribonuclease inhibitor subtype; IPR003877//SPla/RYanodine receptor SPRY; IPR003879//Butyrophylin-like; IPR006574//SPRY-associated; IPR018355//SPla/RYanodine receptor subgroup;
OR10G4	OR10G4 - Olfactory receptor 10G4	OLFR - olfactory receptor	or106-1 - Odorant receptor	GO:0004984//olfactory receptor activity;	GO:0007186//G-protein coupled receptor protein signaling pathway;	GO:0016021//integral to membrane;	IPR000276//GPCR, rhodopsin-like, 7TM; IPR000725//Olfactory receptor; IPR017452//GPCR, rhodopsin-like superfamily;
lacS	lacS - Ig lambda chain C region	IGLL1, IGLL - immunoglobulin lambda-like polypeptide 1	pnn - Uncharacterized protein (Fragment)	GO:0005515//protein binding;	-	-	IPR003597//Immunoglobulin C1-set; IPR007110//Immunoglobulin-like;
Gsta2	Gsta2 - Glutathione S-transferase 3	E2.5.1.18, gst - glutathione S-transferase	ywhag1 - Glutathione S-transferase	GO:0004364//glutathione transferase activity; GO:0005515//protein binding;	GO:0008152//metabolic process;	-	IPR003080//Glutathione S-transferase, alpha class; IPR004045//Glutathione S-transferase, N-terminal; IPR004046//Glutathione S-transferase, C-terminal; IPR017933//Glutathione S-transferase/chloride channel, C-terminal;
Plaur	Plaur - Urokinase plasminogen activator surface receptor	PLAUR - plasminogen activator, urokinase receptor	pigo - Uncharacterized protein	-	-	-	IPR001526//CD59 antigen; IPR016054//Ly-6 antigen / uPA receptor -like;
GIMAP8	GIMAP8 - GTPase IMAP family member 8	HMG2L1 - high mobility group protein 2-like 1	- -	GO:0005525//GTP binding;	-	-	IPR006703//AIG1;
CD209	CD209 - CD209 antigen	CLEC4G - C-type lectin superfamily 4, member G	- -	GO:0005488//binding;	-	-	IPR001304//C-type lectin;
eryA	eryA - Erythronolide synthase, modules 3 and 4	YME1 - ATP-dependent metalloprotease	- -	GO:0000036//acyl carrier activity; GO:0003824//catalytic activity; GO:0048037//cofactor binding;	GO:0009058//biosynthetic process;	-	IPR000794//Beta-ketoacyl synthase; IPR006163//Phosphopantetheine-binding; IPR009081//Acyl carrier protein-like; IPR013968//Polyketide synthase, KR; IPR014030//Beta-ketoacyl synthase, N-terminal; IPR014031//Beta-ketoacyl synthase, C-terminal; IPR014043//Acyl transferase; IPR020801//Polyketide synthase, acyl transferase domain; IPR020841//Polyketide synthase, beta-ketoacyl synthase domain; IPR02084…
Gvin1	Gvin1 - Interferon-induced very large GTPase 1	CARD6 - caspase recruitment domain-containing protein 6	tmem206 - Uncharacterized protein (Fragment)	GO:0005525//GTP binding;	-	-	IPR006703//AIG1;
stxB	stxB - Stonustoxin subunit beta	TRIM47 - tripartite motif-containing protein 47	ipo7 - Uncharacterized protein	GO:0005515//protein binding;	-	-	IPR001870//B30.2/SPRY domain; IPR003877//SPla/RYanodine receptor SPRY; IPR003879//Butyrophylin-like; IPR006574//SPRY-associated; IPR018355//SPla/RYanodine receptor subgroup;
Gvin1	Gvin1 - Interferon-induced very large GTPase 1	CARD6 - caspase recruitment domain-containing protein 6	tmem206 - Uncharacterized protein (Fragment)	-	-	-	-
C1ql4	C1ql4 - Complement C1q-like protein 4	ACDC - adiponectin	c1ql4l - Novel protein similar to vertebrate gliacolin (C1Q)	-	-	-	IPR001073//Complement C1q protein;
H2-Q8	H2-Q8 - DLA class I histocompatibility antigen, A9/A9 alpha chain	MHC1 - major histocompatibility complex, class I	- -	GO:0005515//protein binding;	GO:0006955//immune response; GO:0019882//antigen processing and presentation;	GO:0016020//membrane; GO:0042612//MHC class I protein complex;	IPR001039//MHC class I, alpha chain, alpha1/alpha2; IPR003597//Immunoglobulin C1-set; IPR007110//Immunoglobulin-like;
ENDOD1	ENDOD1 - Endonuclease domain-containing 1 protein	E3.1.30.- - endonuclease	- -	GO:0003676//nucleic acid binding; GO:0016787//hydrolase activity; GO:0046872//metal ion binding;	-	-	IPR001604//DNA/RNA non-specific endonuclease; IPR020821//Extracellular Endonuclease, subunit A;
Aloxe3	Aloxe3 - Epidermis-type lipoxygenase 3	ALOX15B - --	LOXE3 - Epidermis-type lipoxygenase 3	GO:0005506//iron ion binding; GO:0005515//protein binding; GO:0016165//lipoxygenase activity; GO:0016702//oxidoreductase activity, acting on single donors with incorporation of molecular oxygen, incorporation of two atoms of oxygen; GO:0046872//metal ion binding;	GO:0006691//leukotriene metabolic process; GO:0055114//oxidation-reduction process;	-	IPR000907//Lipoxygenase; IPR001024//Lipoxygenase, LH2; IPR001885//Lipoxygenase, mammalian; IPR013819//Lipoxygenase, C-terminal;
Prss27	Prss27 - Serine protease 27	PRSS - trypsin	- -	GO:0004252//serine-type endopeptidase activity;	GO:0006508//proteolysis;	-	IPR001254//Peptidase S1/S6, chymotrypsin/Hap; IPR001314//Peptidase S1A, chymotrypsin-type;
Aloxe3	Aloxe3 - Epidermis-type lipoxygenase 3	ALOX15B - --	LOXE3 - Epidermis-type lipoxygenase 3	GO:0005506//iron ion binding; GO:0005515//protein binding; GO:0016165//lipoxygenase activity; GO:0016702//oxidoreductase activity, acting on single donors with incorporation of molecular oxygen, incorporation of two atoms of oxygen; GO:0046872//metal ion binding;	GO:0006691//leukotriene metabolic process; GO:0055114//oxidation-reduction process;	-	IPR000907//Lipoxygenase; IPR001024//Lipoxygenase, LH2; IPR001885//Lipoxygenase, mammalian; IPR013819//Lipoxygenase, C-terminal;
OR1J2	OR1J2 - Olfactory receptor 1J2	OLFR - olfactory receptor	or110-1 - Odorant receptor	-	GO:0007186//G-protein coupled receptor protein signaling pathway;	GO:0016021//integral to membrane;	IPR000276//GPCR, rhodopsin-like, 7TM; IPR017452//GPCR, rhodopsin-like superfamily;
CLEC4M	CLEC4M - C-type lectin domain family 4 member M	CD209 - CD209 antigen	taf5l - Uncharacterized protein (Fragment)	GO:0005488//binding;	-	-	IPR001304//C-type lectin;
GIMAP8	GIMAP8 - GTPase IMAP family member 8	HMG2L1 - high mobility group protein 2-like 1	greb1 - Uncharacterized protein (Fragment)	GO:0005525//GTP binding;	-	-	IPR006703//AIG1;
G4	G4 - Ig heavy chain V region 5A	IGH - immunoglobulin heavy chain	FOXP3 - Uncharacterized protein (Fragment)	GO:0005515//protein binding;	-	-	IPR003596//Immunoglobulin V-set, subgroup; IPR007110//Immunoglobulin-like; IPR013106//Immunoglobulin V-set;
Gvin1	Gvin1 - Interferon-induced very large GTPase 1	CARD6 - caspase recruitment domain-containing protein 6	CR628394.1 - Uncharacterized protein	GO:0016817//hydrolase activity, acting on acid anhydrides;	-	-	IPR008803//Root hair defective 3 GTP-binding;
Sbk2	Sbk2 - Serine/threonine-protein kinase SBK2	SBK1 - SH3-binding domain kinase 1	- -	GO:0004672//protein kinase activity; GO:0004713//protein tyrosine kinase activity; GO:0005524//ATP binding;	GO:0006468//protein phosphorylation;	-	IPR000719//Protein kinase, catalytic domain; IPR002290//Serine/threonine- / dual-specificity protein kinase, catalytic domain; IPR020635//Tyrosine-protein kinase, catalytic domain;
CLEC4E	CLEC4E - C-type lectin domain family 4 member E	CLEC4E - C-type lectin domain family 4, member E	illr1 - Immune-related lectin-like receptor 1	GO:0005488//binding;	-	-	IPR001304//C-type lectin;
ydaC	ydaC - Uncharacterized methyltransferase ydaC	E2.1.1.143 - 24-methylenesterol C-methyltransferase	LOC100005854 - Hypothetical LOC100005854	GO:0008168//methyltransferase activity;	GO:0008152//metabolic process;	-	IPR013216//Methyltransferase type 11;
C1QL2	C1QL2 - Complement C1q-like protein 2	ACDC - adiponectin	-	-	-	-	-
Mrc2	Mrc2 - C-type mannose receptor 2	MRC - mannose receptor, C type	- -	GO:0005488//binding;	-	-	IPR001304//C-type lectin;
GIMAP8	GIMAP8 - GTPase IMAP family member 8	HMG2L1 - high mobility group protein 2-like 1	BX004816.4 - Uncharacterized protein	GO:0005525//GTP binding;	-	-	IPR006703//AIG1;
PLA2G4C	PLA2G4C - Cytosolic phospholipase A2 gamma	MGAM - --	mapre1 - Uncharacterized protein	GO:0003723//RNA binding; GO:0003964//RNA-directed DNA polymerase activity; GO:0004620//phospholipase activity;	GO:0006278//RNA-dependent DNA replication; GO:0009395//phospholipid catabolic process;	-	IPR000477//Reverse transcriptase; IPR002642//Lysophospholipase, catalytic domain;
stxB	stxB - Neoverrucotoxin subunit beta	-	- -	GO:0005515//protein binding;	-	-	IPR003961//Fibronectin, type III;
Aloxe3	Aloxe3 - Epidermis-type lipoxygenase 3	ALOX12B - arachidonate 12-lipoxygenase (R-type)	- -	GO:0005506//iron ion binding; GO:0005515//protein binding; GO:0016165//lipoxygenase activity; GO:0016702//oxidoreductase activity, acting on single donors with incorporation of molecular oxygen, incorporation of two atoms of oxygen; GO:0046872//metal ion binding;	GO:0006691//leukotriene metabolic process; GO:0055114//oxidation-reduction process;	-	IPR000907//Lipoxygenase; IPR001024//Lipoxygenase, LH2; IPR001885//Lipoxygenase, mammalian; IPR013819//Lipoxygenase, C-terminal;
H2-Q10	H2-Q10 - H-2 class I histocompatibility antigen, Q10 alpha chain	MHC1 - major histocompatibility complex, class I	- -	GO:0005515//protein binding;	GO:0006955//immune response; GO:0019882//antigen processing and presentation;	GO:0016020//membrane; GO:0042612//MHC class I protein complex;	IPR001039//MHC class I, alpha chain, alpha1/alpha2; IPR003597//Immunoglobulin C1-set; IPR007110//Immunoglobulin-like;
OR52K1	OR52K1 - Olfactory receptor 52K1	OLFR - olfactory receptor	pbrm1l - Uncharacterized protein (Fragment)	GO:0004984//olfactory receptor activity;	GO:0007186//G-protein coupled receptor signaling pathway;	GO:0016021//integral to membrane;	IPR000276//GPCR, rhodopsin-like, 7TM; IPR000725//Olfactory receptor; IPR017452//GPCR, rhodopsin-like superfamily;
MRC2	MRC2 - C-type mannose receptor 2	MRC - mannose receptor, C type	- -	GO:0005488//binding;	-	-	IPR001304//C-type lectin;
tutl	tutl - T-cell receptor alpha chain V region RL-5	-	RNF44 - Uncharacterized protein	GO:0005515//protein binding;	-	-	IPR003596//Immunoglobulin V-set, subgroup; IPR003599//Immunoglobulin subtype; IPR007110//Immunoglobulin-like; IPR013106//Immunoglobulin V-set;
OR52N2	OR52N2 - Olfactory receptor 52N2	OLFR - olfactory receptor	or113-1 - Odorant receptor	GO:0004949//cannabinoid receptor activity; GO:0004984//olfactory receptor activity;	GO:0007186//G-protein coupled receptor protein signaling pathway;	GO:0016021//integral to membrane;	IPR000276//GPCR, rhodopsin-like, 7TM; IPR000725//Olfactory receptor; IPR000810//Cannabinoid receptor, type 1; IPR017452//GPCR, rhodopsin-like superfamily;
stxB	stxB - Neoverrucotoxin subunit beta	-	- -	GO:0005515//protein binding;	-	-	IPR001229//Mannose-binding lectin; IPR003961//Fibronectin, type III;
Obscn	Obscn - Obscurin	-	NITR - Novel immune type receptor	GO:0005515//protein binding;	-	-	IPR003599//Immunoglobulin subtype; IPR007110//Immunoglobulin-like; IPR013106//Immunoglobulin V-set;
PLA2G4C	PLA2G4C - Cytosolic phospholipase A2 gamma	PLA2G - phospholipase A2	- -	GO:0004620//phospholipase activity;	GO:0009395//phospholipid catabolic process;	-	IPR002642//Lysophospholipase, catalytic domain;
C1QL2	C1QL2 - Complement C1q-like protein 2	ACDC - adiponectin	cytb - Ovary-specific C1q-like factor	-	-	-	IPR001073//Complement C1q protein;
Dynll2	Dynll2 - Dynein light chain 2, cytoplasmic	DYNLL - dynein light chain LC8-type	dynll2a - Dnl2 protein (Fragment)	-	GO:0007017//microtubule-based process;	GO:0005875//microtubule associated complex;	IPR001372//Dynein light chain, type 1/2;
ORF1a	ORF1a - Class I histocompatibility antigen, B alpha chain	MHC1 - major histocompatibility complex, class I	ATP 6 - Class I TLAI alpha-1 (Fragment)	GO:0005515//protein binding;	GO:0006955//immune response; GO:0019882//antigen processing and presentation;	GO:0016020//membrane; GO:0042612//MHC class I protein complex;	IPR001039//MHC class I, alpha chain, alpha1/alpha2; IPR003597//Immunoglobulin C1-set; IPR007110//Immunoglobulin-like;
Mrc1	Mrc1 - Macrophage mannose receptor 1	MRC - mannose receptor, C type	- -	GO:0005488//binding;	-	-	IPR001304//C-type lectin;
Olfr24	Olfr24 - Olfactory receptor 24	OLFR - olfactory receptor	or108-2 - Odorant receptor	GO:0004984//olfactory receptor activity;	GO:0007186//G-protein coupled receptor protein signaling pathway;	GO:0016021//integral to membrane;	IPR000276//GPCR, rhodopsin-like, 7TM; IPR000725//Olfactory receptor; IPR017452//GPCR, rhodopsin-like superfamily;
C1ql4	C1ql4 - Complement C1q-like protein 4	C1QA - complement C1q subcomponent subunit A	c1ql4l - Novel protein similar to vertebrate gliacolin (C1Q)	-	-	-	IPR001073//Complement C1q protein;
mzt2	mzt2 - Mitotic-spindle organizing protein 2	MRC - mannose receptor, C type	- -	GO:0005488//binding;	-	-	IPR001304//C-type lectin; IPR024332//MOZART2 family;
MR1	MR1 - Major histocompatibility complex class I-related gene protein	MHC1 - major histocompatibility complex, class I	zp3b - Uncharacterized protein (Fragment)	GO:0005515//protein binding;	-	-	IPR003597//Immunoglobulin C1-set; IPR007110//Immunoglobulin-like;
sbk1	sbk1 - Serine/threonine-protein kinase SBK1	SBK1 - SH3-binding domain kinase 1	- -	GO:0004672//protein kinase activity; GO:0004713//protein tyrosine kinase activity; GO:0005524//ATP binding;	GO:0006468//protein phosphorylation;	-	IPR000719//Protein kinase, catalytic domain; IPR002290//Serine/threonine- / dual-specificity protein kinase, catalytic domain; IPR020635//Tyrosine-protein kinase, catalytic domain;
G4	G4 - Ig heavy chain V-III region CAM	IGH - immunoglobulin heavy chain	ighm - Ighm protein (Fragment)	GO:0005515//protein binding;	-	-	IPR003596//Immunoglobulin V-set, subgroup; IPR007110//Immunoglobulin-like; IPR013106//Immunoglobulin V-set;
IGHV1OR21-1	IGHV1OR21-1 - Putative V-set and immunoglobulin domain-containing-like protein IGHV1OR21-1	IGH - immunoglobulin heavy chain	MCM4 - Uncharacterized protein	GO:0005515//protein binding;	-	-	IPR003596//Immunoglobulin V-set, subgroup; IPR007110//Immunoglobulin-like; IPR013106//Immunoglobulin V-set;
Olr1496	Olr1496 - Olfactory receptor 1496	OLFR - olfactory receptor	or109-4 - Odorant receptor	GO:0004984//olfactory receptor activity;	GO:0007186//G-protein coupled receptor protein signaling pathway;	GO:0016021//integral to membrane;	IPR000276//GPCR, rhodopsin-like, 7TM; IPR000725//Olfactory receptor; IPR017452//GPCR, rhodopsin-like superfamily;
C1ql2	C1ql2 - Complement C1q-like protein 2	ACDC - adiponectin	ROLP - Ovary-specific C1q-like factor	-	-	-	IPR001073//Complement C1q protein;
PLA2G1B	PLA2G1B - Phospholipase A2	PLA2G - phospholipase A2	pla2g1b - Phospholipase A2, group IB (Pancreas)	GO:0004623//phospholipase A2 activity; GO:0005509//calcium ion binding;	GO:0016042//lipid catabolic process;	-	IPR001211//Phospholipase A2, eukaryotic; IPR016090//Phospholipase A2;
OR52B2	OR52B2 - Olfactory receptor 52B2	OLFR - olfactory receptor	or118-3 - Odorant receptor	GO:0004984//olfactory receptor activity;	GO:0007186//G-protein coupled receptor protein signaling pathway;	GO:0016021//integral to membrane;	IPR000276//GPCR, rhodopsin-like, 7TM; IPR000725//Olfactory receptor; IPR017452//GPCR, rhodopsin-like superfamily;
ENDOD1	ENDOD1 - Endonuclease domain-containing 1 protein	- -	- -	GO:0003676//nucleic acid binding; GO:0016787//hydrolase activity; GO:0046872//metal ion binding;	-	-	IPR001604//DNA/RNA non-specific endonuclease; IPR020821//Extracellular Endonuclease, subunit A;
CLEC17A	CLEC17A - C-type lectin domain family 17, member A	CD209 - CD209 antigen	- -	GO:0005488//binding; GO:0005529//sugar binding;	-	-	IPR001304//C-type lectin; IPR002353//Type II antifreeze protein;
Prss21	Prss21 - Testisin	PRSS - trypsin	- -	GO:0004252//serine-type endopeptidase activity;	GO:0006508//proteolysis;	-	IPR001254//Peptidase S1/S6, chymotrypsin/Hap; IPR001314//Peptidase S1A, chymotrypsin-type;
pol	pol - Retrovirus-related Pol polyprotein from transposon 17.6	AVPR2 - arginine vasopressin receptor 2	- -	GO:0003723//RNA binding; GO:0003964//RNA-directed DNA polymerase activity;	GO:0006278//RNA-dependent DNA replication; GO:0015074//DNA integration;	-	IPR000477//Reverse transcriptase; IPR001584//Integrase, catalytic core;
OR5K4	OR5K4 - Olfactory receptor 5K4	OLFR - olfactory receptor	or115-12 - Odorant receptor	GO:0004984//olfactory receptor activity;	GO:0007186//G-protein coupled receptor protein signaling pathway;	GO:0016021//integral to membrane;	IPR000276//GPCR, rhodopsin-like, 7TM; IPR000725//Olfactory receptor; IPR017452//GPCR, rhodopsin-like superfamily;
BTN2A2	BTN2A2 - Butyrophilin subfamily 2 member A2	BTN - butyrophilin	- -	GO:0005515//protein binding;	-	-	IPR003596//Immunoglobulin V-set, subgroup; IPR003599//Immunoglobulin subtype; IPR007110//Immunoglobulin-like; IPR013106//Immunoglobulin V-set;
frrs1	frrs1 - Putative ferric-chelate reductase 1	ASPG - --	aspg - Uncharacterized protein	GO:0005515//protein binding;	GO:0006520//cellular amino acid metabolic process;	-	IPR002110//Ankyrin repeat; IPR002861//Reeler domain; IPR005018//DOMON domain; IPR006034//Asparaginase/glutaminase; IPR006593//Cytochrome b561/ferric reductase transmembrane; IPR020683//Ankyrin repeat-containing domain;
OR52P1P	OR52P1P - Putative olfactory receptor 52P1	OLFR - olfactory receptor	or114-1 - Odorant receptor	GO:0004984//olfactory receptor activity;	GO:0007186//G-protein coupled receptor protein signaling pathway;	GO:0016021//integral to membrane;	IPR000276//GPCR, rhodopsin-like, 7TM; IPR000725//Olfactory receptor; IPR017452//GPCR, rhodopsin-like superfamily;
G4	G4 - Ig heavy chain V region 5A	IGH - immunoglobulin heavy chain	FOXP3 - Uncharacterized protein (Fragment)	GO:0005515//protein binding;	-	-	IPR003596//Immunoglobulin V-set, subgroup; IPR007110//Immunoglobulin-like; IPR013106//Immunoglobulin V-set;
ENDOD1	ENDOD1 - Endonuclease domain-containing 1 protein	-- - --	- -	GO:0003676//nucleic acid binding; GO:0005488//binding; GO:0016787//hydrolase activity; GO:0046872//metal ion binding;	-	-	IPR001304//C-type lectin; IPR001604//DNA/RNA non-specific endonuclease; IPR020821//Extracellular Endonuclease, subunit A;
G4	G4 - Ig heavy chain V-I region HG3	VPREB - pre-B lymphocyte gene	C10orf140 - Uncharacterized protein	GO:0005515//protein binding;	-	-	IPR003596//Immunoglobulin V-set, subgroup; IPR003599//Immunoglobulin subtype; IPR007110//Immunoglobulin-like; IPR013106//Immunoglobulin V-set;
ENDOD1	ENDOD1 - Endonuclease domain-containing 1 protein	- -	- -	GO:0003676//nucleic acid binding; GO:0016787//hydrolase activity; GO:0046872//metal ion binding;	-	-	IPR001604//DNA/RNA non-specific endonuclease; IPR020821//Extracellular Endonuclease, subunit A;
EDS5	EDS5 - Epidermal differentiation-specific protein	QARS, glnS - glutaminyl-tRNA synthetase	bmpr1a - Ep37-A2	-	-	-	IPR001064//Beta/gamma crystallin;
ITLN1	ITLN1 - Intelectin-1	-	itln2 - Uncharacterized protein (Fragment)	-	-	-	-
stxB	stxB - Stonustoxin subunit beta	-	- -	-	-	-	-
Cbln2	Cbln2 - Cerebellin-2	C1QA - complement C1q subcomponent subunit A	- -	-	-	-	IPR001073//Complement C1q protein;
G4	G4 - Ig heavy chain V-III region VH26	IGH - immunoglobulin heavy chain	ZDHHC7 - Uncharacterized protein (Fragment)	GO:0005515//protein binding;	-	-	IPR003596//Immunoglobulin V-set, subgroup; IPR007110//Immunoglobulin-like; IPR013106//Immunoglobulin V-set;
NLRC3	NLRC3 - Protein NLRC3	NLRP3, PYPAF1 - NACHT, LRR and PYD domains-containing protein 3	- -	-	-	-	-
GIMAP8	GIMAP8 - GTPase IMAP family member 8	HMG2L1 - high mobility group protein 2-like 1	- -	GO:0005525//GTP binding;	-	-	IPR006703//AIG1;
COLEC12	COLEC12 - Collectin-12	CD209 - CD209 antigen	- -	GO:0005488//binding;	-	-	IPR001304//C-type lectin;
tutl	tutl - T-cell receptor alpha chain V region RL-5	-	RNF44 - Uncharacterized protein	GO:0005515//protein binding;	-	-	IPR003596//Immunoglobulin V-set, subgroup; IPR003599//Immunoglobulin subtype; IPR007110//Immunoglobulin-like; IPR013106//Immunoglobulin V-set;
OR52E8	OR52E8 - Olfactory receptor 52E8	OLFR - olfactory receptor	or102-1 - Uncharacterized protein	GO:0004984//olfactory receptor activity;	GO:0007186//G-protein coupled receptor signaling pathway;	GO:0016021//integral to membrane;	IPR000276//GPCR, rhodopsin-like, 7TM; IPR000725//Olfactory receptor; IPR017452//GPCR, rhodopsin-like superfamily;
stxB	stxB - Stonustoxin subunit beta	NLRP3, PYPAF1 - NACHT, LRR and PYD domains-containing protein 3	- -	GO:0005515//protein binding;	-	-	IPR001870//B30.2/SPRY domain; IPR003590//Leucine-rich repeat, ribonuclease inhibitor subtype; IPR003877//SPla/RYanodine receptor SPRY; IPR003879//Butyrophylin-like; IPR006574//SPRY-associated; IPR018355//SPla/RYanodine receptor subgroup;
GVINP1	GVINP1 - Interferon-induced very large GTPase 1	CARD6 - caspase recruitment domain-containing protein 6	- -	-	-	-	-
stxB	stxB - Stonustoxin subunit beta	TRIM47 - tripartite motif-containing protein 47	- -	GO:0005515//protein binding;	-	-	IPR001870//B30.2/SPRY domain; IPR003877//SPla/RYanodine receptor SPRY; IPR003879//Butyrophylin-like; IPR003961//Fibronectin, type III; IPR006574//SPRY-associated; IPR018355//SPla/RYanodine receptor subgroup;
H2-K1	H2-K1 - Class I histocompatibility antigen, F10 alpha chain	MHC1 - major histocompatibility complex, class I	- -	GO:0005515//protein binding;	GO:0006955//immune response; GO:0019882//antigen processing and presentation;	GO:0016020//membrane; GO:0042612//MHC class I protein complex;	IPR001039//MHC class I, alpha chain, alpha1/alpha2; IPR003597//Immunoglobulin C1-set; IPR007110//Immunoglobulin-like;
EDS5	EDS5 - Epidermal differentiation-specific protein	QARS, glnS - glutaminyl-tRNA synthetase	AIM1 - Uncharacterized protein (Fragment)	-	-	-	IPR001064//Beta/gamma crystallin;
Itln1	Itln1 - Intelectin-1a	-	itln2 - LOC100007792 protein (Fragment)	-	-	-	-
MR1	MR1 - Major histocompatibility complex class I-related gene protein	MHC1 - major histocompatibility complex, class I	zp3b - Uncharacterized protein (Fragment)	GO:0005515//protein binding;	-	-	IPR003597//Immunoglobulin C1-set; IPR007110//Immunoglobulin-like;
CLEC17A	CLEC17A - C-type lectin domain family 17, member A	CD209 - CD209 antigen	- -	GO:0005488//binding; GO:0005529//sugar binding;	-	-	IPR001304//C-type lectin; IPR002353//Type II antifreeze protein;
BTNL8	BTNL8 - Butyrophilin-like protein 8	BTN - butyrophilin	- -	GO:0005515//protein binding;	-	-	IPR003596//Immunoglobulin V-set, subgroup; IPR003599//Immunoglobulin subtype; IPR007110//Immunoglobulin-like; IPR013106//Immunoglobulin V-set;
CCDC106	CCDC106 - Coiled-coil domain-containing protein 106	-	- -	-	-	-	-
TY3B-I	TY3B-I - Transposon Ty3-I Gag-Pol polyprotein	K07497 - putative transposase	- -	GO:0003676//nucleic acid binding; GO:0003723//RNA binding; GO:0003964//RNA-directed DNA polymerase activity; GO:0008270//zinc ion binding;	GO:0006278//RNA-dependent DNA replication; GO:0015074//DNA integration;	-	IPR000477//Reverse transcriptase; IPR001584//Integrase, catalytic core; IPR001878//Zinc finger, CCHC-type;
P2RY12	P2RY12 - P2Y purinoceptor 12	P2RY13 - purinergic receptor P2Y, G protein-coupled, 13	- -	GO:0045028//G-protein coupled purinergic nucleotide receptor activity;	GO:0007186//G-protein coupled receptor signaling pathway; GO:0035589//G-protein coupled purinergic nucleotide receptor signaling pathway;	GO:0016021//integral to membrane;	IPR000276//GPCR, rhodopsin-like, 7TM; IPR002286//P2 purinoceptor; IPR005466//UDP-glucose receptor; IPR017452//GPCR, rhodopsin-like superfamily;
OR10G4	OR10G4 - Olfactory receptor 10G4	OLFR - olfactory receptor	or106-1 - Odorant receptor	GO:0004984//olfactory receptor activity;	GO:0007186//G-protein coupled receptor protein signaling pathway;	GO:0016021//integral to membrane;	IPR000276//GPCR, rhodopsin-like, 7TM; IPR000725//Olfactory receptor; IPR017452//GPCR, rhodopsin-like superfamily;
G4	G4 - Ig heavy chain V-I region HG3	IGH - immunoglobulin heavy chain	DBNDD2 (1 of 2) - Uncharacterized protein	GO:0005515//protein binding;	-	-	IPR003596//Immunoglobulin V-set, subgroup; IPR007110//Immunoglobulin-like; IPR013106//Immunoglobulin V-set;
ENDOG	ENDOG - Endonuclease G, mitochondrial	E3.1.30.- - endonuclease	ENDOG - Uncharacterized protein (Fragment)	GO:0003676//nucleic acid binding; GO:0016787//hydrolase activity; GO:0046872//metal ion binding;	-	-	IPR001604//DNA/RNA non-specific endonuclease; IPR020821//Extracellular Endonuclease, subunit A;
