# Supplementary material for: The draft genome of blunt snout bream (Megalobrama amblycephala) reveals the development of intermuscular bone and adaptation to herbivorous diet
Source: Gigascience. 2017 May 23;6(7):1–13. doi: 10.1093/gigascience/gix039 (PMC5570040; doi:10.1093/gigascience/gix039)
Supplement: Additional files [file gix039_Supp.zip › 3 Additional file 3 Data note2.xlsx]

## Sheet: Positively selected genes
Additional file 3: Positively selected genes in the M. amblycephala and C. idellus genomes.
GeneID	GeneID	Gene Symbol	Gene description	P value	FDR
MamblycephalaGene19579	CI01000040_05977984_05981590	nop16	Nucleolar protein 16	6.61e-05	0.00152323
MamblycephalaGene13259	CI01000026_03753185_03765875	lmo3	LIM domain only protein 3	0.000312036	0.00564899
MamblycephalaGene11286	CI01000039_05064755_05069417	isl1	Insulin gene enhancer protein isl-1	0.000234737	0.00443336
MamblycephalaGene17679	CI01000010_11642895_11652563	Lhx2	LIM/homeobox protein Lhx2	2.55e-10	2.54e-08
MamblycephalaGene06556	CI01000300_05936720_05938628	SLC25A4	ADP/ATP translocase 1	0.00394775	0.0425743
MamblycephalaGene13212	CI01000024_05459858_05465892	STRADB	STE20-related kinase adapter protein beta	4.85e-05	0.00116043
MamblycephalaGene10281	CI01000046_00085822_00091135	aurkb	Aurora kinase B	1.89e-15	6e-13
MamblycephalaGene07711	CI01000054_02868603_02911589	Cdk6	Cyclin-dependent kinase 6	4.71e-06	0.000161304
MamblycephalaGene07907	CI01000029_02502175_02516608	clvs2	Clavesin-2	0	0
MamblycephalaGene21023	CI01000092_01317932_01336911	Ano7	Anoctamin-7	0.0041287	0.0438471
MamblycephalaGene12670	CI01000066_03664429_03674503	ANO6	Anoctamin-6	6.94e-05	0.00156467
MamblycephalaGene10849	CI01000304_06240590_06242902	aplnrb	Apelin receptor B	0.000145822	0.00287916
MamblycephalaGene04820	CI01000339_01726034_01727128	AGTR2	Type-2 angiotensin II receptor	0.000202889	0.00387373
MamblycephalaGene24163	CI01000000_13917448_13919323	F2rl3	Proteinase-activated receptor 4	0.00154585	0.0210141
MamblycephalaGene23093	CI01000009_03614390_03616151	P2RY8	P2Y purinoceptor 8	3.17e-06	0.00011895
MamblycephalaGene11636	CI01000318_00213862_00214860	P2RY3	P2Y purinoceptor 3	0.00117669	0.016932
MamblycephalaGene09012	CI01000016_09107780_09122244	CASP2	Caspase-2	0.00414227	0.0438579
MamblycephalaGene11066	CI01000001_08962231_08968219	CASP9	Caspase-9	0.0360002
MamblycephalaGene23167	CI01000339_04372538_04384498	ADAM28	Disintegrin and metalloproteinase domain-containing protein 28	3.21e-05	0.000825714
MamblycephalaGene12107	CI01000346_01369277_01457668	ADAM19	Disintegrin and metalloproteinase domain-containing protein 19	0.00357736	0.0398067
MamblycephalaGene02797	CI01000047_00757837_00764506	Adam8	Disintegrin and metalloproteinase domain-containing protein 8	0.000812227	0.0127834
MamblycephalaGene10643	CI01000130_01248008_01262353	Ppp1r12c	Protein phosphatase 1 regulatory subunit 12C	0.000359168	0.00633804
MamblycephalaGene09733	CI01000339_03832789_03834539	CD53	Leukocyte surface antigen CD53	9.39e-06	0.000287825
MamblycephalaGene16106	CI01000066_01270085_01272411	CD82	CD82 antigen	0.00198416	0.0254878
MamblycephalaGene13001	CI01000030_01172285_01175092	SERPINC1	Antithrombin-III	0.000948855	0.0142288
MamblycephalaGene22137	CI01000080_02113135_02116388	fabG	3-oxoacyl-[acyl-carrier-protein] reductase FabG	2.64e-07	1.21e-05
MamblycephalaGene13360	CI01000028_02036977_02046469	wdr69	Outer row dynein assembly protein 16 homolog	0.000146677	0.00287916
MamblycephalaGene04428	CI01000054_01349952_01353207	Snrnp40	U5 small nuclear ribonucleoprotein 40 kDa protein	1.66e-10	1.73e-08
MamblycephalaGene13819	CI01000302_01043975_01048876	Taf5l	TAF5-like RNA polymerase II p300/CBP-associated factor-associated factor 65 kDa subunit 5L	0.000135574	0.00273814
MamblycephalaGene13492	CI01000030_04308370_04309677	S1PR3	Sphingosine 1-phosphate receptor 3	4.09e-05	0.000998878
MamblycephalaGene10650	CI01000130_00811298_00812464	s1pr3	Sphingosine 1-phosphate receptor 3	8.42e-14	1.96e-11
MamblycephalaGene13958	CI01000006_07500281_07507754	HTR4	5-hydroxytryptamine receptor 4	1.89e-15	6e-13
MamblycephalaGene09978	CI01000304_07961608_07968820	ADRA1A	Alpha-1A adrenergic receptor	0.000253617	0.00471349
MamblycephalaGene12522	CI01000046_01098117_01099160	gpr146	Probable G-protein coupled receptor 146	0.00173122	0.0231757
MamblycephalaGene10423	CI01000345_01294583_01297019	GNRHR2	Gonadotropin-releasing hormone II receptor	2.58e-05	0.000689126
MamblycephalaGene17780	CI01180000_09915692_09919250	EMX2	Homeobox protein EMX2	2.86e-05	0.000758103
MamblycephalaGene03080	CI01000063_06579194_06585204	MEOX1	Homeobox protein MOX-1	0.000447831
MamblycephalaGene17503	CI01000004_06833827_06840024	RAB2A	Ras-related protein Rab-2A	1.11e-16	5.54e-14
MamblycephalaGene18517	CI01000069_04009856_04015526	thoc6	THO complex subunit 6 homolog	1.88e-06	7.23e-05
MamblycephalaGene16175	CI01000020_06944393_06947480	Arl1	ADP-ribosylation factor-like protein 1	2.23e-13	4.1e-11
MamblycephalaGene08780	CI01000086_01838372_01840689	fabp10a	Fatty acid-binding protein 10-A, liver basic	0.00308954	0.0359828
MamblycephalaGene18509	CI01000092_04545522_04550438	Srprb	Signal recognition particle receptor subunit beta	0.00316604	0.0365088
MamblycephalaGene09113	CI01000052_02100167_02104118	MMP9	Matrix metalloproteinase-9	0.0015517	0.0210141
MamblycephalaGene01735	CI01000057_02168933_02179593	MMP19	Matrix metalloproteinase-19	0.0019666	0.0254493
MamblycephalaGene21733	CI01000113_01458405_01476967	Gmip	GEM-interacting protein	0.0012882	0.0182225
MamblycephalaGene13508	CI01000030_03785020_03812002	Atp8b1	Probable phospholipid-transporting ATPase IC	0.00432751	0.0454063
MamblycephalaGene04600	CI01000004_15653837_15673610	Nfatc4	Nuclear factor of activated T-cells, cytoplasmic 4	0.00107698	0.0158223
MamblycephalaGene11503	CI01000069_01023405_01025613	dnase1	Deoxyribonuclease-1	0.000862754	0.0131775
MamblycephalaGene19635	CI01000299_00345042_00361660	IPO5	Importin-5	0.00381476	0.0416524
MamblycephalaGene13399	CI01000003_01931888_01950409	DNAJB4	DnaJ homolog subfamily B member 4	0.002658	0.0325862
MamblycephalaGene11739	CI01000049_03790418_03842410	PIBF1	Progesterone-induced-blocking factor 1	0.00196388	0.0254493
MamblycephalaGene07688	CI01000001_10658398_10672912	ACVR1	Activin receptor type-1	0.0002714	0.0049909
MamblycephalaGene17875	CI01180000_05276728_05284341	SFXN1	Sideroflexin-1	6.14e-08	3.52e-06
MamblycephalaGene20983	CI01000063_01500129_01504142	NOXO1	NADPH oxidase organizer 1	0.000471953	0.0079662
MamblycephalaGene07424	CI01000154_01422783_01434121	pvrl3l	Poliovirus receptor-related protein 3-like	0.000524365	0.00880832
MamblycephalaGene06088	CI01000149_00079870_00099787	IGSF11	Immunoglobulin superfamily member 11	0.000441046	0.00759121
MamblycephalaGene05117	CI01000299_05739937_05770480	MRPL39	39S ribosomal protein L39, mitochondrial	0.00299524	0.0353231
MamblycephalaGene08741	CI01000112_01517833_01520418	cd276	CD276 antigen homolog	4.24e-06	0.000147977
MamblycephalaGene12927	CI01000055_03766205_03773588	ENTPD1	Ectonucleoside triphosphate diphosphohydrolase 1	3.37e-05	0.000853466
MamblycephalaGene02307	CI01000225_00002259_00026753	GRIK1	Glutamate receptor, ionotropic kainate 1	4.76e-06	0.000161449
MamblycephalaGene07709	CI01000054_02840361_02849268	HEPACAM2	HEPACAM family member 2	0.00083562	0.0130141
MamblycephalaGene16707	CI01000019_05450121_05452246	FGL2	Fibroleukin	3.6e-05	0.000905941
MamblycephalaGene09217	CI01000300_10370185_10373703	FGG	Fibrinogen gamma chain	0.00261888	0.0325636
MamblycephalaGene03032	CI01000026_12792682_12819124	C10orf112	MAM and LDL-receptor class A domain-containing protein C10orf112	0.00105857	0.0156722
MamblycephalaGene22453	CI01000013_11516609_11563528	VWF	von Willebrand factor	7.25e-05	0.00162406
MamblycephalaGene12312	CI01000012_03771803_03792867	Bai3	Brain-specific angiogenesis inhibitor 3	1.08e-13	2.37e-11
MamblycephalaGene03514	CI01000237_00066125_00067645	CPN2	Carboxypeptidase N subunit 2	9.29e-06	0.000287108
MamblycephalaGene16286	CI01000009_02615073_02617401	NYX	Nyctalopin	0.000189469	0.00365749
MamblycephalaGene06337	CI01000110_03728449_03744063	SLC43A1	Large neutral amino acids transporter small subunit 3	6.27e-10	5.62e-08
MamblycephalaGene24335	CI01000013_06635640_06638681	C1qtnf4	Complement C1q tumor necrosis factor-related protein 4	0.000980789	0.0146448
MamblycephalaGene10060	CI01000116_00285049_00295635	PCDH12	Protocadherin-12	0.000113649	0.00237778
MamblycephalaGene15049	CI01000027_06504915_06514535	CDH17	Cadherin-17	0.003433	0.0385688
MamblycephalaGene09670	CI01000026_14579105_14590405	CDH5	Cadherin-5	0.000202385
MamblycephalaGene21678	CI01000027_00060015_00076918	BRD2	Bromodomain-containing protein 2	0	0
MamblycephalaGene00635	CI01000057_04455612_04467173	DDX49	Probable ATP-dependent RNA helicase DDX49	1.49e-07	7.23e-06
MamblycephalaGene04016	CI01000329_00688419_00704145	MYBPC2	Myosin-binding protein C, fast-type	4.5e-09	3.14e-07
MamblycephalaGene13087	CI01000069_02454588_02465668	Mybpc2	Myosin-binding protein C, fast-type	1.09e-07	5.77e-06
MamblycephalaGene10049	CI01000116_00098865_00131211	flt4	Vascular endothelial growth factor receptor 3	0.00185902	0.0243274
MamblycephalaGene05340	CI01000205_00622882_00632292	DHX33	Putative ATP-dependent RNA helicase DHX33	1.53e-07	7.35e-06
MamblycephalaGene10856	CI01000304_06434499_06453808	Dhx29	ATP-dependent RNA helicase Dhx29	0.00440464	0.0460772
MamblycephalaGene07479	CI01000050_01803081_01804190	YIR021W-A	Putative UDP-GlcNAc:betaGal beta-1,3-N-acetylglucosaminyltransferase LOC402377	2.93e-06	0.000111337
MamblycephalaGene19545	CI01000032_02308962_02317494	MYOT	Myotilin	5.25e-06	0.000171511
MamblycephalaGene09201	CI01000034_04364393_04367046	S1pr1	Sphingosine 1-phosphate receptor 1	0.000308795	0.00561942
MamblycephalaGene12553	CI01000113_00568754_00569821	s1pr2	Sphingosine 1-phosphate receptor 2	1.91e-07	8.92e-06
MamblycephalaGene14616	CI01000039_06436994_06439467	Ptger4	Prostaglandin E2 receptor EP4 subtype	0.00025921	0.00479196
MamblycephalaGene01259	CI01000032_00612202_00639442	C14orf49	Nesprin-3	3.42e-11	3.98e-09
MamblycephalaGene04725	CI01000059_07486966_07501055	SMTN	Smoothelin	1.03e-09	8.77e-08
MamblycephalaGene12778	CI01000321_04496126_04503083	SCAMP3	Secretory carrier-associated membrane protein 3	0.000115321	0.0023984
MamblycephalaGene13482	CI01000030_04730959_04734987	SCAMP4	Secretory carrier-associated membrane protein 4	2.22e-16	9.7e-14
MamblycephalaGene06219	CI01000306_02156224_02158555	Asb14	Ankyrin repeat and SOCS box protein 14	0.00352757	0.039378
MamblycephalaGene11159	CI01000065_03442791_03477709	ADCY3	Adenylate cyclase type 3	0.00177946	0.0236404
MamblycephalaGene02169	CI01000072_03177722_03185249	Ercc2	TFIIH basal transcription factor complex helicase XPD subunit	3.91e-07	1.7e-05
MamblycephalaGene14318	CI01000304_04809176_04857217	cwc27	Peptidyl-prolyl cis-trans isomerase CWC27 homolog	0.00391958	0.0425311
MamblycephalaGene05930	CI01000000_11627091_11639685	LNX2	Ligand of Numb protein X 2	0.00300256	0.0353231
MamblycephalaGene16749	CI01000026_00736709_00743165	Lrp10	Low-density lipoprotein receptor-related protein 10	0.000853964	0.0131443
MamblycephalaGene14069	CI01000000_13152692_13175605	PDGFC	Platelet-derived growth factor C	0.000353707	0.00630537
MamblycephalaGene14990	CI01000027_08457984_08480177	PEAR1	Platelet endothelial aggregation receptor 1	7.93e-05	0.00174262
MamblycephalaGene11169	CI01000001_03719251_03775929	itga5	Integrin alpha-5	0.00346449	0.0387978
MamblycephalaGene09667	CI01000026_14697383_14715245	Cmtm4	CKLF-like MARVEL transmembrane domain-containing protein 4	3.94e-07	1.7e-05
MamblycephalaGene10435	CI01000345_01737067_01751143	ADAMTSL5	ADAMTS-like protein 5	5.97e-05	0.00139997
MamblycephalaGene10912	CI01000053_01759982_01765920	Nfkbiz	NF-kappa-B inhibitor zeta	0.000922603	0.0139549
MamblycephalaGene01521	CI01000054_01971657_02001379	TINAGL1	Tubulointerstitial nephritis antigen-like	8.54e-08	4.73e-06
MamblycephalaGene08330	CI01000098_02447543_02468822	C8A	Complement component C8 alpha chain	0.00206617	0.0263474
MamblycephalaGene17155	CI01000340_19194730_19198554	IGSF8	Immunoglobulin superfamily member 8	3.07e-08	1.88e-06
MamblycephalaGene18346	CI01000020_04186824_04192668	opn1sw1	Opsin-1, short-wave-sensitive 1	1.34e-10	1.46e-08
MamblycephalaGene03299	CI01000150_01626456_01629971	IRF8	Interferon regulatory factor 8	0.00180909	0.0239431
MamblycephalaGene01525	CI01000002_00805959_00822173	PKP1	Plakophilin-1	3.14e-05	0.000819797
MamblycephalaGene05529	CI01000153_01309713_01320091	Unc45a	Protein unc-45 homolog A	8.69e-05	0.00188532
MamblycephalaGene19686	CI01000113_00593453_00601556	eif3g	Eukaryotic translation initiation factor 3 subunit G	0.000623158	0.0101282
MamblycephalaGene11982	CI01000027_10641759_10654240	TCEA3	Transcription elongation factor A protein 3	1.92e-05	0.000521212
MamblycephalaGene20544	CI01000001_11685422_11713351	Kif1b	Kinesin-like protein KIF1B	1.05e-11	1.46e-09
MamblycephalaGene23755	CI01000122_00878623_00909030	kif15-a	Kinesin-like protein KIF15-A	3.47e-06	0.000127979
MamblycephalaGene06448	CI01000012_07548354_07550668	VTI1B	Vesicle transport through interaction with t-SNAREs homolog 1B	1.19e-07	6.13e-06
MamblycephalaGene12922	CI01000063_07693559_07697280	VTI1A	Vesicle transport through interaction with t-SNAREs homolog 1A	3.52e-06	0.000127979
MamblycephalaGene18501	CI01000006_07463938_07471236	PDE6B	Rod cGMP-specific 3',5'-cyclic phosphodiesterase subunit beta	0.000763057	0.0121741
MamblycephalaGene13884	CI01000001_02090800_02101722	CSAD	Cysteine sulfinic acid decarboxylase	0.00456461	0.0476081
MamblycephalaGene18902	CI01000021_06435903_06449790	Slc34a2	Sodium-dependent phosphate transport protein 2B	2.95e-14	7.94e-12
MamblycephalaGene20586	CI01000299_05818562_05822413	TXNL4B	Thioredoxin-like protein 4B	0.00142453	0.0196731
MamblycephalaGene06744	CI01000022_00632797_00636869	leg3	Beta-galactoside-binding lectin	9.94e-05	0.00211784
MamblycephalaGene13562	CI01000115_00452025_00460990	AHCYL2	Putative adenosylhomocysteinase 3	1.8e-05	0.000496005
MamblycephalaGene21321	CI01000000_00260299_00262433	TMED11	Transmembrane emp24 domain-containing protein 11	1.48e-06	5.76e-05
MamblycephalaGene15012	CI01000027_07709714_07744049	mef2d	Myocyte-specific enhancer factor 2D homolog	5.79e-10	5.33e-08
MamblycephalaGene01071	CI01000034_04165535_04172272	KCTD10	BTB/POZ domain-containing adapter for CUL3-mediated RhoA degradation protein 3	0.000593069	0.00977445
MamblycephalaGene00812	CI01000054_01212755_01219670	SLC17A5	Sialin	6.7e-05	0.00152323
MamblycephalaGene04569	CI01000046_05284403_05296928	MAP3K14	Mitogen-activated protein kinase kinase kinase 14	0.000586628	0.00971411
MamblycephalaGene21005	CI01000319_00143560_00150809	CYP51A1	Lanosterol 14-alpha demethylase	0.00463763	0.0480827
MamblycephalaGene05103	CI01000127_01631429_01634044	CIB1	Calcium and integrin-binding protein 1	0.0419571
MamblycephalaGene06395	CI01000274_00049106_00060472	lpcat4	Lysophospholipid acyltransferase LPCAT4	0.00136365	0.0190584
MamblycephalaGene12921	CI01000063_07678778_07683475	ZDHHC6	Probable palmitoyltransferase ZDHHC6	1.43e-07	7.06e-06
MamblycephalaGene10235	CI01000014_00466896_00506088	RAPGEF6	Rap guanine nucleotide exchange factor 6	0.000134712	0.00273654
MamblycephalaGene11979	CI01000027_10580514_10590458	PIGV	GPI mannosyltransferase 2	4.07e-11	4.59e-09
MamblycephalaGene11566	CI01000353_00609948_00648017	Agps	Alkyldihydroxyacetonephosphate synthase, peroxisomal	9.24e-07	3.75e-05
MamblycephalaGene14367	CI01000310_03715435_03742324	SNX6	Sorting nexin-6	8.68e-10	7.58e-08
MamblycephalaGene12793	CI01000321_04082880_04096700	SLC2A3	Solute carrier family 2, facilitated glucose transporter member 3	0.000658984	0.0106105
MamblycephalaGene10115	CI01000001_07558102_07564471	SLC2A5	Solute carrier family 2, facilitated glucose transporter member 5	1.26e-06	4.95e-05
MamblycephalaGene22603	CI01000001_06275328_06282035	PIK3CG	Phosphatidylinositol 4,5-bisphosphate 3-kinase catalytic subunit gamma isoform	0.000303577	0.00555339
MamblycephalaGene17793	CI01180000_09367707_09378410	ABCG5	ATP-binding cassette sub-family G member 5	0.000796565	0.0125951
MamblycephalaGene14356	CI01000310_04144928_04157774	ATG14	Beclin 1-associated autophagy-related key regulator	2.82e-09	2.09e-07
MamblycephalaGene05267	CI01000005_05538096_05558622	BMP5	Bone morphogenetic protein 5	0.0020081	0.0257008
MamblycephalaGene12605	CI01000047_05856549_05859800	bmp2-b	Bone morphogenetic protein 2-B	0.000146062	0.00287916
MamblycephalaGene16743	CI01000026_00986386_01002180	nat8l	N-acetylaspartate synthetase	3.67e-05	0.000909725
MamblycephalaGene17305	CI01000026_05082467_05091865	AQP9	Aquaporin-9	5.19e-05	0.00123391
MamblycephalaGene21585	CI01000028_02640566_02655871	CNGB1	Cyclic nucleotide-gated cation channel beta-1	0.00376121	0.041326
MamblycephalaGene10577	CI01000049_08336944_08342116	CNGC20	Cyclic nucleotide-gated channel rod photoreceptor subunit alpha	0.0004601	0.00780951
MamblycephalaGene24161	CI01000000_12018146_12030528	XPNPEP2	Xaa-Pro aminopeptidase 2	1.58e-05	0.000447735
MamblycephalaGene03513	CI01000237_00060015_00062644	CLDN19	Claudin-19	0.000916561	0.0139238
MamblycephalaGene11080	CI01000001_08675171_08691078	ATP13A2	Probable cation-transporting ATPase 13A2	3.02e-05	0.00079294
MamblycephalaGene14296	CI01000304_03408538_03449725	CNTFR	Ciliary neurotrophic factor receptor subunit alpha	5.33e-15	1.55e-12
MamblycephalaGene05387	CI01000306_01633237_01635512	Hrasls	HRAS-like suppressor	0.00398327	0.0428232
MamblycephalaGene07437	CI01000154_00982864_00992761	Ap2s1	AP-2 complex subunit sigma	4.74e-13	7.53e-11
MamblycephalaGene04643	CI01000058_02507677_02545533	Foxp4	Forkhead box protein P4	1.11e-07	5.77e-06
MamblycephalaGene18215	CI01000060_01185110_01191034	SRP14	Signal recognition particle 14 kDa protein	5.03e-06	0.000167402
MamblycephalaGene23850	CI01000052_01310118_01328526	Sema3a	Semaphorin-3A	1.07e-06	4.25e-05
MamblycephalaGene01754	CI01000013_06548714_06565582	PLEKHG7	Pleckstrin homology domain-containing family G member 7	0.000863668	0.0131775
MamblycephalaGene03258	CI01000001_13405095_13420029	Grasp	General receptor for phosphoinositides 1-associated scaffold protein	5.2e-07	2.16e-05
MamblycephalaGene14803	CI01000301_00448491_00464517	DKK2	Dickkopf-related protein 2	0.00400303	0.0429036
MamblycephalaGene15864	CI01000006_04467086_04477770	Ppme1	Protein phosphatase methylesterase 1	2.56e-13	4.48e-11
MamblycephalaGene14394	CI01000310_05078381_05081625	CLN8	Protein CLN8	3.21e-05	0.000825714
MamblycephalaGene17949	CI01000071_04518557_04528364	Ppm1f	Protein phosphatase 1F	0.00137286	0.0191107
MamblycephalaGene14298	CI01000304_04144667_04151439	smad2	Mothers against decapentaplegic homolog 2	1.85e-08	1.17e-06
MamblycephalaGene08371	CI01000015_02490998_02495641	ncl	Nucleolin	1.12e-05	0.000329455
MamblycephalaGene06694	CI01000054_02613166_02614884	TFPI2	Tissue factor pathway inhibitor 2	0.000993324	0.0147688
MamblycephalaGene03181	CI01000313_01865377_01883946	WDR43	WD repeat-containing protein 43	1.68e-11	2.25e-09
MamblycephalaGene09392	CI01000050_00560254_00585128	BRPF1	Peregrin	9.36e-07	3.76e-05
MamblycephalaGene12766	CI01000321_04767177_04772703	EFNA1	Ephrin-A1	3.89e-08	2.31e-06
MamblycephalaGene16736	CI01000026_01090877_01106876	Gba2	Non-lysosomal glucosylceramidase	1.1e-05	0.000329455
MamblycephalaGene18826	CI01000300_05956128_05961938	ufsp2	Ufm1-specific protease 2	0.00425483	0.0447782
MamblycephalaGene04413	CI01000096_00101001_00101910	UTP23	rRNA-processing protein UTP23 homolog	7.79e-06	0.000245329
MamblycephalaGene05541	CI01000311_00106994_00130955	Galntl1	Putative polypeptide N-acetylgalactosaminyltransferase-like protein 1	0.0029676	0.035268
MamblycephalaGene08500	CI01000029_01396098_01435688	GALNT14	Polypeptide N-acetylgalactosaminyltransferase 14	0.00150623	0.0206104
MamblycephalaGene22731	CI01000327_01410074_01436450	GALNT11	Polypeptide N-acetylgalactosaminyltransferase 11	0.000193446
MamblycephalaGene05856	CI01000060_00161856_00174486	Begain	Brain-enriched guanylate kinase-associated protein	0.000116642	0.00241151
MamblycephalaGene06452	CI01000012_07497278_07501713	PLEK2	Pleckstrin-2	0.00277549	0.0337894
MamblycephalaGene04568	CI01000330_01781075_01808592	DUOX2	Dual oxidase 2	1.65e-05	0.000460013
MamblycephalaGene09432	CI01000029_01304740_01313262	FLVCR1	Feline leukemia virus subgroup C receptor-related protein 1	4.45e-05	0.00107137
MamblycephalaGene12100	CI01000346_01733390_01749863	TBC1D19	TBC1 domain family member 19	1.45e-05	0.000415289
MamblycephalaGene16508	CI01000325_06483086_06513771	SIPA1L1	Signal-induced proliferation-associated 1-like protein 1	0.00298307	0.0353231
MamblycephalaGene21194	CI01000043_02464522_02485377	usp10-b	Ubiquitin carboxyl-terminal hydrolase 10-B	8.84e-08	4.83e-06
MamblycephalaGene06818	CI01000040_04938039_04944194	wdr55	WD repeat-containing protein 55	0.000166803	0.00325591
MamblycephalaGene15705	CI01000189_03455342_03475831	RPAP1	RNA polymerase II-associated protein 1	0.000711657	0.0114061
MamblycephalaGene14380	CI01000310_02839241_02854077	AHI1	Jouberin	0.000129227	0.002656
MamblycephalaGene05913	CI01000000_11929422_11934409	ATP1B4	Protein ATP1B4	0.00146965	0.0202163
MamblycephalaGene09300	CI01000009_05261948_05270622	SEC22A	Vesicle-trafficking protein SEC22a	2.21e-05	0.000593871
MamblycephalaGene03724	CI01000054_01639395_01647833	Vps45	Vacuolar protein sorting-associated protein 45	0	0
MamblycephalaGene02424	CI01000072_05353426_05366845	tmem87a	Transmembrane protein 87A	2.02e-11	2.62e-09
MamblycephalaGene09962	CI01000037_02711098_02718928	PDZK1	Na(+)/H(+) exchange regulatory cofactor NHE-RF3	0.000796659	0.0125951
MamblycephalaGene16392	CI01180000_03766003_03784047	ENPEP	Glutamyl aminopeptidase	1.84e-08	1.17e-06
MamblycephalaGene07834	CI01000213_00050675_00058255	Ptpla	3-hydroxyacyl-CoA dehydratase 1	5.21e-06	0.000171511
MamblycephalaGene19093	CI01000098_01921142_01930710	Osbpl1a	Oxysterol-binding protein-related protein 1	2.67e-10	2.59e-08
MamblycephalaGene20123	CI01000299_06116505_06128180	Gas6	Growth arrest-specific protein 6	0.000450212	0.00771098
MamblycephalaGene03037	CI01000299_06100005_06114087	PROS1	Vitamin K-dependent protein S	1.43e-05	0.000414088
MamblycephalaGene11859	CI01000306_10751001_10756733	PHF13	PHD finger protein 13	0.00062323	0.0101282
MamblycephalaGene12749	CI01000037_00208728_00215104	GLB1	Beta-galactosidase	8.1e-05	0.00176881
MamblycephalaGene11817	CI01000012_10639383_10640319	B3GAT2	Galactosylgalactosylxylosylprotein 3-beta-glucuronosyltransferase 2	3.38e-14	8.42e-12
MamblycephalaGene00825	CI01000083_00334859_00353616	Dennd4b	DENN domain-containing protein 4B	9.51e-08	5.11e-06
MamblycephalaGene17808	CI01180000_08863723_08881179	RUNX3	Runt-related transcription factor 3	5.83e-06	0.000188758
MamblycephalaGene01286	CI01000013_09430170_09443518	Rbm28	RNA-binding protein 28	5.29e-07	2.18e-05
MamblycephalaGene02410	CI01000051_05996289_06007664	RHAG	Ammonium transporter Rh type A	0.000576818	0.00964307
MamblycephalaGene15011	CI01000027_07821062_07827997	rhbg	Ammonium transporter Rh type B	0.0001704	0.00330766
MamblycephalaGene02458	CI01000062_00000216_00015634	Eprs	Bifunctional glutamate/proline--tRNA ligase	0.000112111	0.00235973
MamblycephalaGene01843	CI01000002_01593249_01594426	mgat4c	Alpha-1,3-mannosyl-glycoprotein 4-beta-N-acetylglucosaminyltransferase C	2.9e-07	1.3e-05
MamblycephalaGene18820	CI01000063_02683852_02690204	TUB	Tubby protein homolog	4.34e-07	1.85e-05
MamblycephalaGene17029	CI01000340_13333604_13339477	CFH	Complement factor H	1.27e-07	6.45e-06
MamblycephalaGene22934	CI01000187_00827789_00833429	uck1	Uridine-cytidine kinase 1	0.00182636	0.0240804
MamblycephalaGene23599	CI01000054_07755766_07787767	NECAB1	N-terminal EF-hand calcium-binding protein 1	1.12e-05	0.000329455
MamblycephalaGene17365	CI01000004_11232801_11249384	Emilin2	EMILIN-2	0.0028135	0.0341333
MamblycephalaGene08303	CI01000339_01082705_01091230	LAS1L	Ribosomal biogenesis protein LAS1L	1.92e-05	0.000521212
MamblycephalaGene03461	CI01000013_07119401_07124434	TSHZ3	Teashirt homolog 3	0.00115627	0.0168333
MamblycephalaGene10607	CI01039986_00002862_00005682	CSGALNACT1	Chondroitin sulfate N-acetylgalactosaminyltransferase 1	0.00467305	0.0483066
MamblycephalaGene16481	CI01000000_14841466_14845039	Xiap	E3 ubiquitin-protein ligase XIAP	5.93e-05	0.00139952
MamblycephalaGene02586	CI01000001_11768247_11795338	Ube4b	Ubiquitin conjugation factor E4 B	2.74e-11	3.42e-09
MamblycephalaGene15546	CI01000016_08022369_08033689	plekha8	Pleckstrin homology domain-containing family A member 8	0.0033716	0.0380012
MamblycephalaGene07694	CI01000001_10896443_10925951	ZNF385A	Zinc finger protein 385A	7.39e-12	1.08e-09
MamblycephalaGene03151	CI01000001_09439380_09449840	ada	Adenosine deaminase	4.17e-06	0.000147977
MamblycephalaGene11603	CI01000052_01134998_01140285	Wdr6	WD repeat-containing protein 6	0.00394793	0.0425743
MamblycephalaGene16858	CI01000000_07682089_07691079	Xk	Membrane transport protein XK	0.000647365	0.0104717
MamblycephalaGene09280	CI01000189_04657758_04673288	Acss1	Acetyl-coenzyme A synthetase 2-like, mitochondrial	4.2e-06	0.000147977
MamblycephalaGene13251	CI01000020_05315482_05316126	TNNT2	Troponin T, cardiac muscle isoforms	0.00265784	0.0325862
MamblycephalaGene01989	CI01000058_04702204_04717881	TMCC1	Transmembrane and coiled-coil domains protein 1	0.00367495	0.0407628
MamblycephalaGene12405	CI01000340_03242647_03264271	TPRG1L	Tumor protein p63-regulated gene 1-like protein	4.13e-05	0.00100196
MamblycephalaGene17937	CI01000071_04843741_04849044	Rfc5	Replication factor C subunit 5	0.00286315	0.0343085
MamblycephalaGene07058	CI01000057_05442832_05459768	Vgll4	Transcription cofactor vestigial-like protein 4	0.00321791	0.0368905
MamblycephalaGene17633	CI01000010_08946184_08951880	ABT1	Activator of basal transcription 1	0.00013811	0.00275746
MamblycephalaGene20027	CI01000139_00109592_00137922	AP3B2	AP-3 complex subunit beta-2	0.00126377	0.0179497
MamblycephalaGene18414	CI01000340_12556528_12561142	H6pd	GDH/6PGL endoplasmic bifunctional protein	0.0040958	0.0436303
MamblycephalaGene01563	CI01000308_00063094_00067540	TRAPPC6B	Trafficking protein particle complex subunit 6B	1.57e-13	3.05e-11
MamblycephalaGene10122	CI01000001_07208833_07215412	LACTBL1	Putative beta-lactamase-like 1	0.00378734	0.0414826
MamblycephalaGene09314	CI01000015_00625163_00648377	FETUB	Fetuin-B	0.00322026	0.0368905
MamblycephalaGene12242	CI01000004_02014703_02018248	AHSG	Alpha-2-HS-glycoprotein	0.00212908	0.027051
MamblycephalaGene05144	CI01000270_00121314_00122221	HS3ST1	Heparan sulfate glucosamine 3-O-sulfotransferase 1	0.0008208	0.0128604
MamblycephalaGene21054	CI01000081_00165149_00233462	SPECC1	Cytospin-B	3.5e-06	0.000127979
MamblycephalaGene17870	CI01180000_05460865_05464029	tmem150a	Transmembrane protein 150A	0.00244485	0.0307278
MamblycephalaGene23010	CI01000020_01484806_01488530	Dram1	DNA damage-regulated autophagy modulator protein 1	0.000599901	0.00984062
MamblycephalaGene08964	CI01000019_01320371_01322904	Ndufa12	NADH dehydrogenase [ubiquinone] 1 alpha subcomplex subunit 12	0.000340315	0.00609774
MamblycephalaGene09939	CI01000330_01043094_01051071	ldha	L-lactate dehydrogenase A chain	3.57e-06	0.000128447
MamblycephalaGene13391	CI01000003_02422051_02446833	fam73a	Protein FAM73A	0.00116531	0.0168946
MamblycephalaGene15935	CI01000080_02057026_02085109	PTGS1	Prostaglandin G/H synthase 1	0.00118925	0.0170297
MamblycephalaGene14601	CI01000029_06824397_06831521	no66	Lysine-specific demethylase NO66	0.00369914	0.0407722
MamblycephalaGene04749	CI01000319_02180899_02201030	fam126a	Hyccin	0	0
MamblycephalaGene15320	CI01000043_04920619_04925317	Fam60a	Protein FAM60A	1.64e-08	1.08e-06
MamblycephalaGene14614	CI01000039_08306377_08310855	PXMP2	Peroxisomal membrane protein 2	2.9e-08	1.81e-06
MamblycephalaGene14023	CI01000049_00854473_00859727	Cpb2	Carboxypeptidase B2	0.00328752	0.0375379
MamblycephalaGene05706	CI01000090_01019650_01023721	UROS	Uroporphyrinogen-III synthase	0.000850292	0.0131443
MamblycephalaGene14730	CI01000059_02068570_02070710	ATP6V1G1	V-type proton ATPase subunit G 1	1.8e-07	8.49e-06
MamblycephalaGene15041	CI01000027_06811768_06817052	STX17	Syntaxin-17	0.0030139	0.0353374
MamblycephalaGene03964	CI01000339_06917949_06919576	-	-	0.000393378	0.00683813
MamblycephalaGene14928	CI01000049_05910501_05913204	SPCS3	Signal peptidase complex subunit 3	2.93e-09	2.13e-07
MamblycephalaGene11004	CI01000009_09014504_09031053	RIF1	Telomere-associated protein RIF1	0.00217146	0.0274894
MamblycephalaGene00404	CI01000095_02282657_02292145	ispd	2-C-methyl-D-erythritol 4-phosphate cytidylyltransferase-like protein	0.00286722	0.0343085
MamblycephalaGene16001	CI01000304_11897314_11913788	POSTN	Periostin	8.44e-09	5.67e-07
MamblycephalaGene22193	CI01000009_15738136_15745816	C2orf77	Uncharacterized protein C2orf77	0.00186834	0.0243581
MamblycephalaGene09295	CI01000009_04965404_04975323	SLC15A2	Solute carrier family 15 member 2	0.00137885	0.0191179
MamblycephalaGene09448	CI01000004_16202928_16216455	PRMT5	Protein arginine N-methyltransferase 5	1.3e-05
MamblycephalaGene00969	CI01000047_04214987_04217836	vps25	Vacuolar protein-sorting-associated protein 25	2.14e-09	1.7e-07
MamblycephalaGene12675	CI01000066_03693075_03706692	dnajc2	DnaJ homolog subfamily C member 2	0.00463221	0.0480827
MamblycephalaGene10012	CI01000053_06050344_06056286	W07G4.4	Putative aminopeptidase W07G4.4	3.66e-05	0.000909725
MamblycephalaGene15323	CI01000043_05025912_05042461	IPO7	Importin-7	0.00259232	0.0323484
MamblycephalaGene23634	CI01000218_00155323_00156947	Folr1	Folate receptor alpha	0.00161866	0.0217523
MamblycephalaGene04963	CI01000171_00305613_00306122	supt4h1	Transcription elongation factor SPT4	3.27e-11	3.94e-09
MamblycephalaGene04161	CI01000026_13010221_13016325	zgc:92818	UPF0547 protein C16orf87 homolog	2.72e-12	4.13e-10
MamblycephalaGene11292	CI01000039_05468988_05533878	WDFY3	WD repeat and FYVE domain-containing protein 3	0.00295631	0.0352538
MamblycephalaGene13326	CI01000300_07016866_07032164	Fbxo10	F-box only protein 10	0.00302965	0.0354033
MamblycephalaGene19769	CI01000047_04075849_04088601	eif3c	Eukaryotic translation initiation factor 3 subunit C	0	0
MamblycephalaGene02654	CI01000177_00119283_00126859	SBNO1	Protein strawberry notch homolog 1	4.48e-07	1.89e-05
MamblycephalaGene12089	CI01000300_03940407_03952052	Wfs1	Wolframin	8.81e-05	0.00189941
MamblycephalaGene04221	CI01000351_00540597_00552843	PECAM1	Platelet endothelial cell adhesion molecule	0.000253542	0.00471349
MamblycephalaGene12252	CI01000004_01855598_01856473	IMP3	U3 small nucleolar ribonucleoprotein protein IMP3	0.00122391	0.0174544
MamblycephalaGene11132	CI01000027_02242334_02250969	dcaf13	DDB1- and CUL4-associated factor 13	3.63e-13	6.03e-11
MamblycephalaGene14377	CI01000310_03013165_03016268	CTBP2	C-terminal-binding protein 2	0.00311164	0.0360002
MamblycephalaGene01176	CI01000116_00838632_00851328	COMMD5	COMM domain-containing protein 5	9.56e-05	0.00204852
MamblycephalaGene22924	CI01000187_00011583_00015125	PDCL	Phosducin-like protein	0.00405572	0.0433354
MamblycephalaGene06257	CI01000006_06432698_06437087	Slc35f2	Solute carrier family 35 member F2	0.000585761	0.00971411
MamblycephalaGene20506	CI01000110_01422600_01428949	selt2	Selenoprotein T2	4.93e-06	0.000165493
MamblycephalaGene04848	CI01000154_00051818_00061886	PRCP	Lysosomal Pro-X carboxypeptidase	0.00263775	0.0325862
MamblycephalaGene16952	CI01000300_01230946_01235589	zgc:56409	Uncharacterized protein C7orf26 homolog	3.58e-08	2.16e-06
MamblycephalaGene09306	CI01000009_05411199_05413237	mki67ip	MKI67 FHA domain-interacting nucleolar phosphoprotein	5.07e-08	2.95e-06
MamblycephalaGene07365	CI01000046_03596032_03605678	AP5Z1	AP-5 complex subunit zeta-1	0.00177095	0.0236172
MamblycephalaGene10106	CI01000180_01738394_01765499	NAT10	N-acetyltransferase 10	0	0
MamblycephalaGene02882	CI01000013_07970614_07989626	cmip	C-Maf-inducing protein	0.000331712	0.00597425
MamblycephalaGene13814	CI01000302_01151631_01162138	DCAF15	DDB1- and CUL4-associated factor 15	0.0033326	0.0377354
MamblycephalaGene08873	CI01000306_00630572_00641931	TMC6	Transmembrane channel-like protein 6	0.000460435	0.00780951
MamblycephalaGene11689	CI01000046_06702303_06713022	PPL	Periplakin	3.58e-09	2.56e-07
MamblycephalaGene11272	CI01000039_04528742_04557188	epg5	Ectopic P granules protein 5 homolog	0.000200081	0.00384112
MamblycephalaGene24517	CI01000063_01483554_01486900	Atpaf2	ATP synthase mitochondrial F1 complex assembly factor 2	0.000384358	0.00674847
MamblycephalaGene07309	CI01000059_07809296_07810576	mtfp1	Mitochondrial fission process protein 1	1.25e-05	0.000363822
MamblycephalaGene08010	CI01000028_03120344_03126349	Fam118b	Protein FAM118B	1.11e-05	0.000329455
MamblycephalaGene05546	CI01000054_11184013_11193925	EYA3	Eyes absent homolog 3	1.39e-09	1.16e-07
MamblycephalaGene14760	CI01000301_01733407_01741572	asna1	ATPase asna1	0.000928016	0.0139762
MamblycephalaGene13542	CI01000055_04274970_04286910	KIAA1033	WASH complex subunit 7	7.87e-09	5.39e-07
MamblycephalaGene13006	CI01000030_01003310_01003776	fam32al	Protein FAM32A-like	0.00158404	0.0213692
MamblycephalaGene15829	CI01000006_04107814_04117460	Tlcd1	TLC domain-containing protein 1	6.71e-05	0.00152323
MamblycephalaGene14035	CI01000049_01430548_01446088	Dis3	Exosome complex exonuclease RRP44	0.000111343	0.00235778
MamblycephalaGene22475	CI01000027_05511147_05514288	KCNN3	Small conductance calcium-activated potassium channel protein 3	1.96e-09	1.59e-07
MamblycephalaGene06516	CI01000013_01168439_01172788	PEX11A	Peroxisomal membrane protein 11A	0.00416872	0.0440046
MamblycephalaGene20860	CI01000011_00038103_00065988	ATE1	Arginyl-tRNA--protein transferase 1	0.00264383	0.0325862
MamblycephalaGene12232	CI01000028_05958646_05968274	Vwa7	von Willebrand factor A domain-containing protein 7	0.00107818	0.0158223
MamblycephalaGene09378	CI01000087_00377209_00382487	Clrn3	Clarin-3	3.52e-07	1.55e-05
MamblycephalaGene14980	CI01000027_08713799_08734144	Dgat1	Diacylglycerol O-acyltransferase 1	4.59e-06	0.000158927
MamblycephalaGene17154	CI01000340_19181273_19189266	SOAT2	Sterol O-acyltransferase 2	0.000388384	0.00678507
MamblycephalaGene09824	CI01000008_02395925_02400304	CACFD1	Calcium channel flower homolog	4.99e-10	4.71e-08
MamblycephalaGene03742	CI01000005_04809530_04815597	Fbxo9	F-box only protein 9	0.00173967
MamblycephalaGene00984	CI01000013_05592121_05601330	C16orf70	UPF0183 protein C16orf70 homolog	1.22e-13	2.51e-11
MamblycephalaGene08293	CI01000186_00525649_00532282	CAPZB	F-actin-capping protein subunit beta isoforms 1 and 2	1.68e-10	1.73e-08
MamblycephalaGene14778	CI01000301_01178856_01184335	Esf1	ESF1 homolog	0.00284591	0.0343085
MamblycephalaGene03510	CI01000237_00035463_00043324	tada1	Transcriptional adapter 1	6.71e-05	0.00152323
MamblycephalaGene08975	CI01000000_02080057_02086228	rest	RE1-silencing transcription factor	0.00108229	0.0158223
MamblycephalaGene01904	CI01000047_04582184_04586359	TMEM101	Transmembrane protein 101	7.69e-05	0.00171101
MamblycephalaGene11556	CI01000019_03135155_03138908	slc35e3	Solute carrier family 35 member E3	0.00369032	0.0407722
MamblycephalaGene16024	CI01000304_12552338_12553936	Znhit2	Zinc finger HIT domain-containing protein 2	0.00117759	0.016932
MamblycephalaGene01135	CI01000081_01029679_01036021	zgc:85789	Ester hydrolase C11orf54 homolog	0.00259178	0.0323484
MamblycephalaGene04169	CI01000037_01863914_01867331	Mitd1	MIT domain-containing protein 1	0.000358645	0.00633804
MamblycephalaGene08974	CI01000000_02088219_02091989	NOA1	Nitric oxide-associated protein 1	6.36e-05	0.00148058
MamblycephalaGene17686	CI01000010_11887943_11902983	gle1	Nucleoporin GLE1	0.0019802	0.0254878
MamblycephalaGene12022	CI01000325_03087067_03095076	spata18	Mitochondria-eating protein	0.000133316	0.00272401
MamblycephalaGene13325	CI01000300_07035516_07042051	POLR1E	DNA-directed RNA polymerase I subunit RPA49	8.04e-06	0.000250864
MamblycephalaGene00025	CI01000013_04344339_04347938	Aagab	Alpha- and gamma-adaptin-binding protein p34	0.00268674	0.0328234
MamblycephalaGene07465	CI01000072_05158807_05160357	Cd3eap	DNA-directed RNA polymerase I subunit RPA34	3.34e-05	0.000851489
MamblycephalaGene07541	CI01000339_02922115_02925261	C9orf41	UPF0586 protein C9orf41 homolog	0.00284916	0.0343085
MamblycephalaGene15121	CI01000018_00968089_00972654	ngdn	Neuroguidin	0.000838059	0.0130141
MamblycephalaGene14287	CI01000304_02314977_02384157	Akap2	A-kinase anchor protein 2	0.00130441	0.0183774
MamblycephalaGene19726	CI01000106_02420191_02429168	ECD	Protein SGT1	7.51e-08	4.23e-06
MamblycephalaGene02504	CI01000214_00365143_00371990	srebf2	Sterol regulatory element-binding protein 2	0.00224267	0.0282884
MamblycephalaGene05371	CI01000127_02569419_02574322	athl1	Acid trehalase-like protein 1	3.98e-05	0.000978905
MamblycephalaGene09170	CI01000330_03714368_03721994	Lrrc61	Leucine-rich repeat-containing protein 61	2.81e-09	2.09e-07
MamblycephalaGene09501	CI01000325_04815250_04816016	churc1	Protein Churchill	0.000230759	0.00438192
MamblycephalaGene05172	CI01000005_05986614_05997729	wdr92	WD repeat-containing protein 92	4.44e-16	1.72e-13
MamblycephalaGene12370	CI01000012_07113504_07118919	C20orf72	Uncharacterized protein C20orf72 homolog	0.00185618	0.0243274
MamblycephalaGene07512	CI01000066_02548050_02596039	Cog5	Conserved oligomeric Golgi complex subunit 5	1.42e-07	7.06e-06
MamblycephalaGene17220	CI01000026_09339450_09352303	aktip	AKT-interacting protein	2.52e-09	1.96e-07
MamblycephalaGene07454	CI01000072_04818513_04830986	PRPF8	Pre-mRNA-processing-splicing factor 8	0.000423668	0.00732819
MamblycephalaGene22297	CI01000046_06776591_06785540	Rrn3	RNA polymerase I-specific transcription initiation factor RRN3	0.00331386	0.0377154
MamblycephalaGene16633	CI01000020_02756005_02810495	EXOC4	Exocyst complex component 4	0.00151009	0.0206104
MamblycephalaGene16981	CI01000300_00396858_00406381	-	-	0.00333722	0.0377354
MamblycephalaGene05441	CI01000108_00992097_01001497	CD302	CD302 antigen	0.000243029	0.00456529
MamblycephalaGene11998	CI01000032_01279596_01288916	Nup62	Nuclear pore glycoprotein p62	1.02e-05	0.000310649
MamblycephalaGene11003	CI01000009_08955749_09012630	NEB	Nebulin	0.000136943	0.00274988
MamblycephalaGene08595	CI01000351_01667883_01671464	AIMP2	Aminoacyl tRNA synthase complex-interacting multifunctional protein 2	0.00134699	0.0189012
MamblycephalaGene10680	CI01000026_04390431_04394954	ogfod1	2-oxoglutarate and iron-dependent oxygenase domain-containing protein 1	1.8e-05	0.000496005
